# Supplementary material for: Twenty-six new species of Hoploscopa (Lepidoptera, Crambidae) from South-East Asia revealed by morphology and DNA barcoding
Source: Zookeys. 2020 Jan 29;907:1–99. doi: 10.3897/zookeys.907.36563 (PMC7002455; doi:10.3897/zookeys.907.36563)
Supplement: XML Treatment for Hoploscopa [file zookeys.907.36563-treatment1.xml]

<!DOCTYPE tp:taxon-treatment
  PUBLIC "-//TaxonX//DTD Taxonomic Treatment Publishing DTD v0 20100105//EN" "tax-treatment-NSO.dtd">
<tp:taxon-treatment xmlns:tp="http://www.plazi.org/taxpub"><tp:treatment-meta><kwd-group><label>Taxon classification</label><kwd><named-content xmlns:xlink="http://www.w3.org/1999/xlink" content-type="kingdom">Animalia</named-content></kwd><kwd><named-content xmlns:xlink="http://www.w3.org/1999/xlink" content-type="order">Lepidoptera</named-content></kwd><kwd><named-content xmlns:xlink="http://www.w3.org/1999/xlink" content-type="family">Crambidae</named-content></kwd></kwd-group><mixed-citation publication-type="journal"><person-group><name><surname>Léger</surname><given-names>Théo</given-names></name><name><surname>Kehlmaier</surname><given-names>Christian</given-names></name><name><surname>Vairappan</surname><given-names>Charles S.</given-names></name><name><surname>Nuss</surname><given-names>Matthias</given-names></name></person-group><article-title>Twenty-six new species of <italic><tp:taxon-name><tp:taxon-name-part taxon-name-part-type="genus" reg="Hoploscopa">Hoploscopa</tp:taxon-name-part></tp:taxon-name></italic> (<tp:taxon-name><tp:taxon-name-part taxon-name-part-type="order">Lepidoptera</tp:taxon-name-part></tp:taxon-name>, <tp:taxon-name><tp:taxon-name-part taxon-name-part-type="family">Crambidae</tp:taxon-name-part></tp:taxon-name>) from South-East Asia revealed by morphology and DNA barcoding</article-title><source>Zookeys</source><day>29</day><month>1</month><year>2020</year><volume>907</volume><fpage>1</fpage><lpage>99</lpage><pub-id pub-id-type="doi">10.3897/zookeys.907.36563</pub-id></mixed-citation></tp:treatment-meta><tp:nomenclature><tp:taxon-name><object-id xmlns:xlink="http://www.w3.org/1999/xlink" content-type="arpha" xlink:type="simple">32794D66-3A52-5E4F-937B-1F932F002558</object-id>
              <tp:taxon-name-part taxon-name-part-type="genus" reg="Hoploscopa">Hoploscopa</tp:taxon-name-part>
            </tp:taxon-name><tp:taxon-authority>Meyrick, 1886</tp:taxon-authority><tp:nomenclature-citation-list><tp:nomenclature-citation><tp:taxon-name>
                  <tp:taxon-name-part taxon-name-part-type="genus" reg="Haploscopa">Haploscopa</tp:taxon-name-part>
                </tp:taxon-name><comment>Hampson, 1897: 223.</comment></tp:nomenclature-citation><tp:nomenclature-citation><tp:taxon-name>
                  <tp:taxon-name-part taxon-name-part-type="genus" reg="Syncrotaula">Syncrotaula</tp:taxon-name-part>
                </tp:taxon-name><comment>Meyrick, 1933: 378. Type species <tp:taxon-name><tp:taxon-name-part taxon-name-part-type="genus" reg="Eudorina">Eudorina</tp:taxon-name-part> <tp:taxon-name-part taxon-name-part-type="species" reg="aurantiacalis">aurantiacalis</tp:taxon-name-part></tp:taxon-name> Snellen, 1895, by subsequent designation (for <tp:taxon-name><tp:taxon-name-part taxon-name-part-type="genus" reg="Eudorina">Eudorina</tp:taxon-name-part></tp:taxon-name> Snellen, 1895) by Joannis, 1930.</comment></tp:nomenclature-citation></tp:nomenclature-citation-list></tp:nomenclature><tp:treatment-sec sec-type="type species" id="SECID0EJXAE"><title>Type species.</title><p><italic><tp:taxon-name><tp:taxon-name-part taxon-name-part-type="genus" reg="Hoploscopa">Hoploscopa</tp:taxon-name-part> <tp:taxon-name-part taxon-name-part-type="species" reg="astrapias">astrapias</tp:taxon-name-part></tp:taxon-name></italic> Meyrick, 1886, by monotypy.</p></tp:treatment-sec><tp:treatment-sec sec-type="diagnosis" id="SECID0E1XAE"><title>Diagnosis.</title><p><italic><tp:taxon-name><tp:taxon-name-part taxon-name-part-type="genus" reg="Hoploscopa">Hoploscopa</tp:taxon-name-part></tp:taxon-name></italic> displays brown to dark brown forewings, often bearing pale yellow-, yellow-, or red-coloured median and postmedian diagonal stripes. In male genitalia, the uncus is well developed, the gnathos forms a ribbon-like structure, often with a posterior projection, and the vinculum bears laterally a pair of coremata. In female genitalia, the antrum is short, often sclerotised, and the corpus bursae bears a thorn, often with a basal sclerotisation. <italic><tp:taxon-name><tp:taxon-name-part taxon-name-part-type="genus" reg="Hoploscopa">Hoploscopa</tp:taxon-name-part></tp:taxon-name></italic> is morphologically very similar to <italic><tp:taxon-name><tp:taxon-name-part taxon-name-part-type="genus" reg="Perimeceta">Perimeceta</tp:taxon-name-part></tp:taxon-name></italic>. The forewings of <italic><tp:taxon-name><tp:taxon-name-part taxon-name-part-type="genus" reg="Perimeceta">Perimeceta</tp:taxon-name-part></tp:taxon-name></italic> are slightly larger, display a yellow to brown ground colour, with one basal elliptic and one postmedian lunule-shaped white spot. In male genitalia, <italic><tp:taxon-name><tp:taxon-name-part taxon-name-part-type="genus" reg="Perimeceta">Perimeceta</tp:taxon-name-part></tp:taxon-name></italic> shows a spade-shaped uncus, the gnathos arms connect shortly after arising and are expanded posteriorly into an elongated tip, the valva shows a conspicuously rounded ventral margin, and is apically narrowed into a tip, while the ventral margin is more or less straight in <italic><tp:taxon-name><tp:taxon-name-part taxon-name-part-type="genus" reg="Hoploscopa">Hoploscopa</tp:taxon-name-part></tp:taxon-name></italic>. <italic><tp:taxon-name><tp:taxon-name-part taxon-name-part-type="genus" reg="Perimeceta">Perimeceta</tp:taxon-name-part></tp:taxon-name></italic> exhibits female genitalia similar to those of <italic><tp:taxon-name><tp:taxon-name-part taxon-name-part-type="genus" reg="Hoploscopa">Hoploscopa</tp:taxon-name-part></tp:taxon-name></italic> with a slender ductus bursae and a rounded corpus bursa bearing a thorn. However, the latter displays a membranous antrum in female genitalia, while it is sclerotised in most species of <italic><tp:taxon-name><tp:taxon-name-part taxon-name-part-type="genus" reg="Hoploscopa">Hoploscopa</tp:taxon-name-part></tp:taxon-name></italic>.</p></tp:treatment-sec><tp:treatment-sec sec-type="description" id="SECID0E6ZAE"><title>Description.</title><p><bold><italic>Head.</italic></bold> Antennae dorsally with pale yellow to brown scales. Ocelli absent. Frons slightly produced, rounded. Proboscis basally white to brown scaled. Maxillary palpi brown to dark brown, first segment pale yellow, inner side brown to pale yellow. Labial palpi porrect, 2–2.9 × diameter of compound eye, brown, white to pale yellow at base, inner side brown to pale yellow.</p><p><bold><italic>Thorax</italic></bold> (Figs <xref ref-type="fig" rid="F1">1</xref>–<xref ref-type="fig" rid="F4">45</xref>). Collar white to pale yellow. Frenulum simple in ♂, triple in ♀. Forewing length 7–13 mm, 2.4–2.9 × maximal width, females slightly larger than males. Wing venation (Fig. <xref ref-type="fig" rid="F1">2</xref>): R1 not connected to Sc; R2, R3 and R4 stalked together; R5 free, arising from upper corner of cell; M1, M2 not stalked; M3 arising from lower corner of cell; CuA1 arising below lower corner; CuA2 at distal 1/3 of cell; 1A+2A arising from cell base; Hindwing Sc+R1 connected to Rs at distal 1/3; M1 connected to Sc+R1 by short vein; cell closed; M2, M3 and CuA1 arising at lower angle of cell; CuA2 arising at middle of cell; 1A, 2A, 3A free. Forewing ground colour brown to dark brown, markings white, yellow or red colour. The pattern elements can be described as follows (Fig. <xref ref-type="fig" rid="F1">3</xref>):</p><fig id="F1" position="float" orientation="portrait"><object-id xmlns:xlink="http://www.w3.org/1999/xlink" content-type="doi" xlink:type="simple">10.3897/zookeys.907.36563.figures1-3</object-id><object-id xmlns:xlink="http://www.w3.org/1999/xlink" content-type="arpha" xlink:type="simple">34E780F6-60CC-5B75-8B5A-A1483A236099</object-id><label>Figures 1–3.</label><caption><p>Habitus, venation and forewing pattern in <italic><tp:taxon-name><tp:taxon-name-part taxon-name-part-type="genus" reg="Hoploscopa">Hoploscopa</tp:taxon-name-part></tp:taxon-name></italic>. <bold>1</bold> Habitus of <italic><tp:taxon-name><tp:taxon-name-part taxon-name-part-type="genus" reg="Hoploscopa">Hoploscopa</tp:taxon-name-part> <tp:taxon-name-part taxon-name-part-type="species" reg="matheae">matheae</tp:taxon-name-part></tp:taxon-name></italic> sp. nov., holotype, ♀, Malaysia, Sabah, Kundasang, Kinabalu Mt. Lodge veranda, <named-content xmlns:xlink="http://www.w3.org/1999/xlink" content-type="dwc:verbatimCoordinates" xlink:type="simple"><named-content content-type="geo-json" specific-use="{&#34;type&#34;:&#34;Point&#34;,&#34;coordinates&#34;:[116.534342,6.011708]}" id="NCID0EA3AE" xlink:type="simple">6°0'42.15"N, 116°32'3.63"E</named-content></named-content>, 1570 m (T. Léger &amp; R. Mally) (genitalia on slide TL315 ♀) <bold>2</bold> wing venation of <italic><tp:taxon-name><tp:taxon-name-part taxon-name-part-type="genus" reg="Hoploscopa">Hoploscopa</tp:taxon-name-part></tp:taxon-name></italic> species: <italic><tp:taxon-name><tp:taxon-name-part taxon-name-part-type="genus" reg="Hoploscopa">H.</tp:taxon-name-part> <tp:taxon-name-part taxon-name-part-type="species" reg="jubata">jubata</tp:taxon-name-part></tp:taxon-name></italic> sp. nov., paratype, ♂, Papua New Guinea, Morobe Prov., nr Bulolo, Mt Susu Nat. Res., <italic><tp:taxon-name><tp:taxon-name-part taxon-name-part-type="genus" reg="Araucaria">Araucaria</tp:taxon-name-part></tp:taxon-name></italic> For., 975 m, 27–28 Aug 1983 (S. Miller) (wing preparation TL706) <bold>3</bold> nomenclature used for description of forewing pattern of <italic><tp:taxon-name><tp:taxon-name-part taxon-name-part-type="genus" reg="Hoploscopa">Hoploscopa</tp:taxon-name-part></tp:taxon-name></italic> spp. Abbreviations: <abbrev xmlns:xlink="http://www.w3.org/1999/xlink" xlink:title="basal patch" id="ABBRID0EJ4AE" xlink:type="simple">bp</abbrev> (basal patch), <abbrev xmlns:xlink="http://www.w3.org/1999/xlink" xlink:title="basal streak" id="ABBRID0EN4AE" xlink:type="simple">bs</abbrev> (basal streak), <abbrev xmlns:xlink="http://www.w3.org/1999/xlink" xlink:title="costal field" id="ABBRID0ER4AE" xlink:type="simple">cf</abbrev> (costal field), <abbrev xmlns:xlink="http://www.w3.org/1999/xlink" xlink:title="distal discoidal stigmata" id="ABBRID0EV4AE" xlink:type="simple">dds</abbrev> (distal discoidal stigma), <abbrev xmlns:xlink="http://www.w3.org/1999/xlink" xlink:title="median cubital patch" id="ABBRID0EZ4AE" xlink:type="simple">mcp</abbrev> (median cubital patch), <abbrev xmlns:xlink="http://www.w3.org/1999/xlink" xlink:title="median discoidal stigma" id="ABBRID0E44AE" xlink:type="simple">mds</abbrev> (median discoidal stigma), <abbrev xmlns:xlink="http://www.w3.org/1999/xlink" xlink:title="median cubital patc" id="ABBRID0EB5AE" xlink:type="simple">mdp</abbrev> (median dorsal patch), <abbrev xmlns:xlink="http://www.w3.org/1999/xlink" xlink:title="proximal discoidal stigmata" id="ABBRID0EF5AE" xlink:type="simple">pds</abbrev> (proximal discoidal stigma), <abbrev xmlns:xlink="http://www.w3.org/1999/xlink" xlink:title="postmedian area" id="ABBRID0EJ5AE" xlink:type="simple">pma</abbrev> (postmedian area), <abbrev xmlns:xlink="http://www.w3.org/1999/xlink" xlink:title="postmedian line" id="ABBRID0EN5AE" xlink:type="simple">pml</abbrev> (postmedian line), <abbrev xmlns:xlink="http://www.w3.org/1999/xlink" xlink:title="postmedian patch" id="ABBRID0ER5AE" xlink:type="simple">pmp</abbrev> (postmedian patch), <abbrev xmlns:xlink="http://www.w3.org/1999/xlink" xlink:title="subterminal field" id="ABBRID0EV5AE" xlink:type="simple">sbf</abbrev> (subterminal field), <abbrev xmlns:xlink="http://www.w3.org/1999/xlink" xlink:title="subterminal line" id="ABBRID0EZ5AE" xlink:type="simple">sbl</abbrev> (subterminal line).</p></caption><graphic xmlns:xlink="http://www.w3.org/1999/xlink" xlink:href="zookeys-907-001-g001.jpg" position="float" orientation="portrait" xlink:type="simple" id="oo_375756.jpg"><uri content-type="original_file" xlink:type="simple">https://binary.pensoft.net/fig/375756</uri></graphic></fig><p><bold><abbrev xmlns:xlink="http://www.w3.org/1999/xlink" xlink:title="costal field" id="ABBRID0EF6AE" xlink:type="simple">cf</abbrev></bold> costal field stretched along costa up to postmedian area;</p><p><bold><abbrev xmlns:xlink="http://www.w3.org/1999/xlink" xlink:title="basal streak" id="ABBRID0EM6AE" xlink:type="simple">bs</abbrev></bold> basal streak small, weakly or not marked;</p><p><bold><abbrev xmlns:xlink="http://www.w3.org/1999/xlink" xlink:title="basal patch" id="ABBRID0ET6AE" xlink:type="simple">bp</abbrev></bold> basal patch often quadrangular, ill-defined;</p><p><bold><abbrev xmlns:xlink="http://www.w3.org/1999/xlink" xlink:title="proximal discoidal stigmata" id="ABBRID0E16AE" xlink:type="simple">pds</abbrev></bold> and <bold><abbrev xmlns:xlink="http://www.w3.org/1999/xlink" xlink:title="distal discoidal stigmata" id="ABBRID0EAAAG" xlink:type="simple">dds</abbrev></bold> proximal and distal discoidal stigmata along costal field;</p><p><bold><abbrev xmlns:xlink="http://www.w3.org/1999/xlink" xlink:title="median discoidal stigma" id="ABBRID0EHAAG" xlink:type="simple">mds</abbrev></bold> the median discoidal stigma trapezoid, with costal edge longer than dorsal one;</p><p><bold><abbrev xmlns:xlink="http://www.w3.org/1999/xlink" xlink:title="median cubital patch" id="ABBRID0EOAAG" xlink:type="simple">mcp</abbrev></bold> and <bold><abbrev xmlns:xlink="http://www.w3.org/1999/xlink" xlink:title="median cubital patc" id="ABBRID0ETAAG" xlink:type="simple">mdp</abbrev></bold> median cubital patch and median dorsal patch in line with median discoidal stigma, often forming together a Y-shape pattern;</p><p><bold><abbrev xmlns:xlink="http://www.w3.org/1999/xlink" xlink:title="postmedian patch" id="ABBRID0E1AAG" xlink:type="simple">pmp</abbrev></bold> postmedian patch roughly triangular, narrowing at costa;</p><p><bold><abbrev xmlns:xlink="http://www.w3.org/1999/xlink" xlink:title="postmedian line" id="ABBRID0EBBAG" xlink:type="simple">pml</abbrev></bold> postmedian line running from costa to middle of dorsum, often barely marked, mostly visible close to costa;</p><p><bold><abbrev xmlns:xlink="http://www.w3.org/1999/xlink" xlink:title="postmedian area" id="ABBRID0EIBAG" xlink:type="simple">pma</abbrev></bold> postmedian area often suffused to a various extend with white, yellow or red;</p><p><bold><abbrev xmlns:xlink="http://www.w3.org/1999/xlink" xlink:title="subterminal line" id="ABBRID0EPBAG" xlink:type="simple">sbl</abbrev></bold> subterminal line running from costa close to apex towards dorsum, often incurved inwards at CuA2;</p><p><bold><abbrev xmlns:xlink="http://www.w3.org/1999/xlink" xlink:title="subterminal field" id="ABBRID0EWBAG" xlink:type="simple">sbf</abbrev></bold> subterminal field more or less suffused with brown, red or yellow.</p><p>The margin is brown, in some species with spots, fringe unicoloured or chequered.</p><p>Hindwing upper side pale yellow to pale brown; underside pale yellow, with brown markings on costa and subterminal line toward costa; males of some species with androconial organ on the upper side at dorsum, consisting of upright scales along CuA2 and 1A veins and a protruded margin between CuA2 and 1A, bearing a patch of greyish scales. Forelegs brown to dark brown. Midlegs with femur brown, tibia and tarsi often pale yellow, speckled with brown. Hindlegs pale yellow on inner side, pale yellow to brown on outer side, tarsi bronze to pale brown.</p><p><bold><italic>Tympanal organs</italic></bold> (Figs <xref ref-type="fig" rid="F11">83–84</xref>).</p><p><bold><abbrev xmlns:xlink="http://www.w3.org/1999/xlink" xlink:title="Tympanic bridge" id="ABBRID0EKCAG" xlink:type="simple">tb</abbrev></bold> Tympanic bridge deeply divided in the centre;</p><p><bold><abbrev xmlns:xlink="http://www.w3.org/1999/xlink" xlink:title="Tympanic drum" id="ABBRID0ERCAG" xlink:type="simple">td</abbrev></bold> Tympanic drum (Fig. <xref ref-type="fig" rid="F5">50</xref>) ovoid, antero-ventrally semi-closed, posteriorly not reaching transverse ridge;</p><p><bold><abbrev xmlns:xlink="http://www.w3.org/1999/xlink" xlink:title="Tympanic depressions broad" id="ABBRID0E3CAG" xlink:type="simple">tdp</abbrev></bold> Tympanic depressions broad, opened ventrally;</p><p><bold><abbrev xmlns:xlink="http://www.w3.org/1999/xlink" xlink:title="Tympanum subtriangular" id="ABBRID0EDDAG" xlink:type="simple">tm</abbrev></bold> Tympanum subtriangular;</p><p><bold><abbrev xmlns:xlink="http://www.w3.org/1999/xlink" xlink:title="Transverse ridge" id="ABBRID0EKDAG" xlink:type="simple">tr</abbrev></bold> Transverse ridge (“”) not sclerotised.</p><p><bold><italic>Abdomen.</italic></bold> Pale brown to brown. In males, sternum A8 more or less broadly indented, in some species with short, rounded lateral projections (Figs <xref ref-type="fig" rid="F11">85</xref>, <xref ref-type="fig" rid="F11">86</xref>).</p><p><bold><italic>Male genitalia</italic></bold> (Figs <xref ref-type="fig" rid="F5">46</xref>–<xref ref-type="fig" rid="F11">82</xref>).</p><p><bold>c</bold> cornutus on phallus elongated, flat, spatula-shaped, except otherwise mentioned;</p><p><bold><abbrev xmlns:xlink="http://www.w3.org/1999/xlink" xlink:title="ductus ejaculatorius" id="ABBRID0ETEAG" xlink:type="simple">de</abbrev></bold> ductus ejaculatorius;</p><p><bold>g</bold> Gnathos arms (Fig. <xref ref-type="fig" rid="F6">54</xref>) originating from the dorsal part of tegumen, forming ring, with or without dorso-median extension;</p><p><bold><abbrev xmlns:xlink="http://www.w3.org/1999/xlink" xlink:title="Juxta" id="ABBRID0ECFAG" xlink:type="simple">jx</abbrev></bold> Juxta basally wide with anterior margin rounded to quadrangular, narrowing at basal 1/4;</p><p><bold>s</bold> saccus triangular to quadrangular, pointing dorsally;</p><p><bold><abbrev xmlns:xlink="http://www.w3.org/1999/xlink" xlink:title="Tegumen arms" id="ABBRID0ENFAG" xlink:type="simple">ta</abbrev></bold> Tegumen arms anteriorly sclerotised, with edge marked, posteriorly membranous; dorsally fused into a bridge of various width, articulated or fused to uncus base;</p><p><bold><abbrev xmlns:xlink="http://www.w3.org/1999/xlink" xlink:title="Uncus" id="ABBRID0EUFAG" xlink:type="simple">uc</abbrev></bold> Uncus well-developed, densely haired apically;</p><p><bold>v</bold> Valva elongated, hairy, sclerotised, with strongly sclerotised dorsal edge;</p><p><bold><abbrev xmlns:xlink="http://www.w3.org/1999/xlink" xlink:title="Vinculum" id="ABBRID0E6FAG" xlink:type="simple">vc</abbrev></bold> Vinculum U-shaped in posterior view, dorso-laterally on each side with anterior projection bearing brush-shaped coremata.</p><p><bold><italic>Female genitalia</italic></bold> (Figs <xref ref-type="fig" rid="F12">87</xref>–<xref ref-type="fig" rid="F20">122</xref>).</p><p><bold><abbrev xmlns:xlink="http://www.w3.org/1999/xlink" xlink:title="Anterior apophyses" id="ABBRID0EVGAG" xlink:type="simple">aa</abbrev></bold> Anterior apophyses (Fig. <xref ref-type="fig" rid="F12">88</xref>) bluntly angled at posterior 1/3, bent ventrad;</p><p><bold>at</bold> Antrum sclerotised or membranous;</p><p><bold><abbrev xmlns:xlink="http://www.w3.org/1999/xlink" xlink:title="Corpus bursae" id="ABBRID0EEHAG" xlink:type="simple">cb</abbrev></bold> Corpus bursae globular or ovoid, its membrane with a reticulate structure;</p><p><bold><abbrev xmlns:xlink="http://www.w3.org/1999/xlink" xlink:title="Broad sclerotisation of the corpus bursae" id="ABBRID0ELHAG" xlink:type="simple">cs</abbrev></bold> Broad sclerotisation of the corpus bursae;</p><p><bold><abbrev xmlns:xlink="http://www.w3.org/1999/xlink" xlink:title="Ductus bursae" id="ABBRID0ESHAG" xlink:type="simple">db</abbrev></bold> Ductus bursae membranous with longitudinal wrinkles, variable in length and shape;</p><p><bold><abbrev xmlns:xlink="http://www.w3.org/1999/xlink" xlink:title="Posterior apophyses" id="ABBRID0EZHAG" xlink:type="simple">pa</abbrev></bold> Posterior apophyses slender, straight, directed posterad except otherwise mentioned;</p><p><bold><abbrev xmlns:xlink="http://www.w3.org/1999/xlink" xlink:title="Papillae" id="ABBRID0EAIAG" xlink:type="simple">pp</abbrev></bold> Papillae anales thin in lateral view, dorsally and ventrally connected, setose;</p><p><bold><abbrev xmlns:xlink="http://www.w3.org/1999/xlink" xlink:title="Segment VIII" id="ABBRID0EHIAG" xlink:type="simple">segm. VIII</abbrev></bold> Segment VIII faintly sclerotised, ventrally membranous; setae scattered across segment, more densely concentrated on posterior margin;</p><p><bold>t</bold> thorn on corpus bursae large, sclerotised, inwardly projecting, its base slighly extending outwards into a small sclerotised protuberance.</p></tp:treatment-sec><tp:treatment-sec sec-type="distribution" id="SECID0EPIAG"><title>Distribution.</title><p><italic><tp:taxon-name><tp:taxon-name-part taxon-name-part-type="genus" reg="Hoploscopa">Hoploscopa</tp:taxon-name-part></tp:taxon-name></italic> is found from the Malay Peninsula and Sumatra in the West to the Samoa Islands in the East, as well as from the North of Thailand to Vanuatu and Fiji in the South. It is absent from Queensland (Australia) and New Caledonia. It is predominantly found in tropical mountain forests, with only few species encountered in the lowlands.</p></tp:treatment-sec><tp:treatment-sec sec-type="biology" id="SECID0E3IAG"><title>Biology.</title><p>Host plant data is available for five <italic><tp:taxon-name><tp:taxon-name-part taxon-name-part-type="genus" reg="Hoploscopa">Hoploscopa</tp:taxon-name-part></tp:taxon-name></italic> species, all feeding on ferns. The larvae of <italic><tp:taxon-name><tp:taxon-name-part taxon-name-part-type="genus" reg="Hoploscopa">H.</tp:taxon-name-part> <tp:taxon-name-part taxon-name-part-type="species" reg="gombongi">gombongi</tp:taxon-name-part></tp:taxon-name></italic> sp. nov., <italic><tp:taxon-name><tp:taxon-name-part taxon-name-part-type="genus" reg="Hoploscopa">H.</tp:taxon-name-part> <tp:taxon-name-part taxon-name-part-type="species" reg="obliqua">obliqua</tp:taxon-name-part></tp:taxon-name></italic> and <italic><tp:taxon-name><tp:taxon-name-part taxon-name-part-type="genus" reg="Hoploscopa">H.</tp:taxon-name-part> <tp:taxon-name-part taxon-name-part-type="species" reg="tonsepi">tonsepi</tp:taxon-name-part></tp:taxon-name></italic> sp. nov. from Papua New Guinea are reported from <italic><tp:taxon-name><tp:taxon-name-part taxon-name-part-type="genus" reg="Diplazium">Diplazium</tp:taxon-name-part> <tp:taxon-name-part taxon-name-part-type="species" reg="esculentum">esculentum</tp:taxon-name-part></tp:taxon-name></italic> (Retzius in Retzius &amp; König, 1791) Swartz, 1803 (<tp:taxon-name><tp:taxon-name-part taxon-name-part-type="family">Athyriaceae</tp:taxon-name-part></tp:taxon-name>) (<xref ref-type="bibr" rid="B35">Miller et al. 2015</xref>, <xref ref-type="bibr" rid="B32">Mally et al. 2017</xref>). Another undescribed <italic><tp:taxon-name><tp:taxon-name-part taxon-name-part-type="genus" reg="Hoploscopa">Hoploscopa</tp:taxon-name-part></tp:taxon-name></italic> species (sample USNM_ENT_00739239) from Papua New Guinea is reported from <italic><tp:taxon-name><tp:taxon-name-part taxon-name-part-type="genus" reg="Sphaerostephanos">Sphaerostephanos</tp:taxon-name-part> <tp:taxon-name-part taxon-name-part-type="species" reg="unitus">unitus</tp:taxon-name-part></tp:taxon-name></italic> (Linnaeus, 1759) Holttum, 1794 (<tp:taxon-name><tp:taxon-name-part taxon-name-part-type="family">Thelypteridaceae</tp:taxon-name-part></tp:taxon-name>) (ibid). Lastly, one undescribed <italic><tp:taxon-name><tp:taxon-name-part taxon-name-part-type="genus" reg="Hoploscopa">Hoploscopa</tp:taxon-name-part></tp:taxon-name></italic> species from Borneo is reported from the fern <italic><tp:taxon-name><tp:taxon-name-part taxon-name-part-type="genus" reg="Dicranopteris">Dicranopteris</tp:taxon-name-part> <tp:taxon-name-part taxon-name-part-type="species" reg="linearis">linearis</tp:taxon-name-part></tp:taxon-name></italic> (Burman, 1768) Underwood, 1907 (<tp:taxon-name><tp:taxon-name-part taxon-name-part-type="family">Gleicheniaceae</tp:taxon-name-part></tp:taxon-name>) (<xref ref-type="bibr" rid="B32">Mally et al. 2017</xref>).</p></tp:treatment-sec><tp:treatment-sec><!--Section generated to contain objects referenced in tp:taxon-treatment.--><fig id="F4" position="float" orientation="portrait"><object-id xmlns:xlink="http://www.w3.org/1999/xlink" content-type="doi" xlink:type="simple">10.3897/zookeys.907.36563.figures34-45</object-id><object-id xmlns:xlink="http://www.w3.org/1999/xlink" content-type="arpha" xlink:type="simple">99B30A31-B9DD-50BA-931D-CE8259EAC9E1</object-id><label>Figures 34–45.</label><caption><p>Forewing of <italic><tp:taxon-name><tp:taxon-name-part taxon-name-part-type="genus" reg="Hoploscopa">Hoploscopa</tp:taxon-name-part></tp:taxon-name></italic> species. <bold>34</bold><italic><tp:taxon-name><tp:taxon-name-part taxon-name-part-type="genus" reg="Hoploscopa">Hoploscopa</tp:taxon-name-part> <tp:taxon-name-part taxon-name-part-type="species" reg="ignitamaculae">ignitamaculae</tp:taxon-name-part></tp:taxon-name></italic> sp. nov., paratype, ♂, North Sulawesi, Danau Mooat, east of Kotamobagu, 1000 m, 30–31.iii.2000 (A. Kallies &amp; C. Zorn) (genitalia on slide TL509 ♂) <bold>35</bold><italic><tp:taxon-name><tp:taxon-name-part taxon-name-part-type="genus" reg="Hoploscopa">Hoploscopa</tp:taxon-name-part> <tp:taxon-name-part taxon-name-part-type="species" reg="albomaculata">albomaculata</tp:taxon-name-part></tp:taxon-name></italic> sp. nov., paratype, ♀, Indonesia, North Sulawesi, Danau Mooat, east of Kotamobagu, 1000 m, 25–26.iii. 2000, (A. Kallies &amp; C. Zorn) (genitalia on slide TL540 ♀) <bold>36</bold><italic><tp:taxon-name><tp:taxon-name-part taxon-name-part-type="genus" reg="Hoploscopa">Hoploscopa</tp:taxon-name-part> <tp:taxon-name-part taxon-name-part-type="species" reg="sumatrensis">sumatrensis</tp:taxon-name-part></tp:taxon-name></italic> sp. nov., holotype, ♂, Indonesia, Sumatra-Holzweg, 25 km SSW-Pematangsiantar, road to Prapat, 6–26.i.1996 (A. Kallies) (genitalia on slide TL755 ♂) <bold>37</bold><italic><tp:taxon-name><tp:taxon-name-part taxon-name-part-type="genus" reg="Hoploscopa">Hoploscopa</tp:taxon-name-part> <tp:taxon-name-part taxon-name-part-type="species" reg="mallyi">mallyi</tp:taxon-name-part></tp:taxon-name></italic> sp. nov., paratype, ♂, Malaysia, Sabah, Mt Kinabalu, Mesilau, 2000 m, 14–17.xi.2006 (W. Mey &amp; K. Ebert) <bold>38</bold><italic><tp:taxon-name><tp:taxon-name-part taxon-name-part-type="genus" reg="Hoploscopa">Hoploscopa</tp:taxon-name-part> <tp:taxon-name-part taxon-name-part-type="species" reg="gracilis">gracilis</tp:taxon-name-part></tp:taxon-name></italic> sp. nov., holotype, ♂, Indonesia, Sumatra-Holzweg, 25 km SSW-Pematangsiantar, road to Prapat, 13.ii.1996 (A. Kallies) (genitalia on slide TL754 ♂) <bold>39</bold><italic><tp:taxon-name><tp:taxon-name-part taxon-name-part-type="genus" reg="Hoploscopa">Hoploscopa</tp:taxon-name-part> <tp:taxon-name-part taxon-name-part-type="species" reg="agtuuganonensis">agtuuganonensis</tp:taxon-name-part></tp:taxon-name></italic> sp. nov., holotype, ♀, Philippines, Mindanao, Mt Agtuuganon, 1050 m, 28.v–7.vi.1996 (W. Mey) (genitalia on slide TL616 ♀) <bold>40</bold><italic><tp:taxon-name><tp:taxon-name-part taxon-name-part-type="genus" reg="Hoploscopa">Hoploscopa</tp:taxon-name-part> <tp:taxon-name-part taxon-name-part-type="species" reg="boleta">boleta</tp:taxon-name-part></tp:taxon-name></italic> sp. nov., paratype, ♀, Papua New Guinea, Morobe, Mt Kaindi, 2360 m, 3.x.1992 (V. O. Becker) (genitalia on slide TL448 ♀) <bold>41</bold><italic><tp:taxon-name><tp:taxon-name-part taxon-name-part-type="genus" reg="Hoploscopa">Hoploscopa</tp:taxon-name-part> <tp:taxon-name-part taxon-name-part-type="species" reg="pseudometacrossa">pseudometacrossa</tp:taxon-name-part></tp:taxon-name></italic> sp. nov., holotype, ♀, Papua New Guinea, W. Hhl, Prv, near Mt. Hagen, Kuk Ag, Res. Sta., 1600 m, 19–20.viii.1983 (Scott E. &amp; Pamela Miller) (genitalia on slide TL689 ♀) <bold>42</bold><italic><tp:taxon-name><tp:taxon-name-part taxon-name-part-type="genus" reg="Hoploscopa">Hoploscopa</tp:taxon-name-part> <tp:taxon-name-part taxon-name-part-type="species" reg="metacrossa">metacrossa</tp:taxon-name-part></tp:taxon-name></italic> Hampson, ♀, Papua New Guinea, Morobe Province, near Bulolo, Mt Susu National Reserve, <italic><tp:taxon-name><tp:taxon-name-part taxon-name-part-type="genus" reg="Araucaria">Araucaria</tp:taxon-name-part></tp:taxon-name></italic> forest, 975 m, 27–28.viii.1983 (S. Miller). <bold>43</bold><italic><tp:taxon-name><tp:taxon-name-part taxon-name-part-type="genus" reg="Hoploscopa">Hoploscopa</tp:taxon-name-part> <tp:taxon-name-part taxon-name-part-type="species" reg="jubata">jubata</tp:taxon-name-part></tp:taxon-name></italic> sp. nov., paratype, ♂, Papua New Guinea, Morobe Province, near Bulolo, Mt Susu National Reserve, <italic><tp:taxon-name><tp:taxon-name-part taxon-name-part-type="genus" reg="Araucaria">Araucaria</tp:taxon-name-part></tp:taxon-name></italic> forest, 975 m, 27–28.viii.1983 (S. Miller) <bold>44</bold><italic><tp:taxon-name><tp:taxon-name-part taxon-name-part-type="genus" reg="Hoploscopa">Hoploscopa</tp:taxon-name-part> <tp:taxon-name-part taxon-name-part-type="species" reg="jubata">jubata</tp:taxon-name-part></tp:taxon-name></italic> sp. nov. , paratype, ♀, Morobe Province, near Bulolo, Mt Susu National Reserve, <italic><tp:taxon-name><tp:taxon-name-part taxon-name-part-type="genus" reg="Araucaria">Araucaria</tp:taxon-name-part></tp:taxon-name></italic> forest, 975 m, 27–28.viii.1983 (S. Miller) <bold>45</bold> Hindwing scent organ in <italic><tp:taxon-name><tp:taxon-name-part taxon-name-part-type="genus" reg="Hoploscopa">Hoploscopa</tp:taxon-name-part> <tp:taxon-name-part taxon-name-part-type="species" reg="metacrossa">metacrossa</tp:taxon-name-part></tp:taxon-name></italic>. Paratype, ♂, Papua New Guinea, Morobe Province, Wau, 1200 m, 8–14.xii.1976 (G. F. Hevel &amp; R. E. Dietz) (genitalia on slide TL443 ♂).</p></caption><graphic xmlns:xlink="http://www.w3.org/1999/xlink" xlink:href="zookeys-907-001-g004.jpg" position="float" orientation="portrait" xlink:type="simple" id="oo_375759.jpg"><uri content-type="original_file" xlink:type="simple">https://binary.pensoft.net/fig/375759</uri></graphic></fig><fig id="F11" position="float" orientation="portrait"><object-id xmlns:xlink="http://www.w3.org/1999/xlink" content-type="doi" xlink:type="simple">10.3897/zookeys.907.36563.figures82-86</object-id><object-id xmlns:xlink="http://www.w3.org/1999/xlink" content-type="arpha" xlink:type="simple">CD3FAAFD-162C-56D5-A29B-8E464BC3053E</object-id><label>Figures 82–86.</label><caption><p>Male genitalia and abdomen features of <italic><tp:taxon-name><tp:taxon-name-part taxon-name-part-type="genus" reg="Hoploscopa">Hoploscopa</tp:taxon-name-part></tp:taxon-name></italic>. <bold>82</bold><italic><tp:taxon-name><tp:taxon-name-part taxon-name-part-type="genus" reg="Hoploscopa">Hoploscopa</tp:taxon-name-part> <tp:taxon-name-part taxon-name-part-type="species" reg="jubata">jubata</tp:taxon-name-part></tp:taxon-name></italic> sp. nov., paratype, TL542 ♂ <bold>83</bold> Tympanal organs of <italic><tp:taxon-name><tp:taxon-name-part taxon-name-part-type="genus" reg="Hoploscopa">Hoploscopa</tp:taxon-name-part> <tp:taxon-name-part taxon-name-part-type="species" reg="sumatrensis">sumatrensis</tp:taxon-name-part></tp:taxon-name></italic> sp. nov., paratype, TL538 ♂ <bold>84</bold> Male tympanal organs of <italic><tp:taxon-name><tp:taxon-name-part taxon-name-part-type="genus" reg="Hoploscopa">Hoploscopa</tp:taxon-name-part> <tp:taxon-name-part taxon-name-part-type="species" reg="metacrossa">metacrossa</tp:taxon-name-part></tp:taxon-name></italic>, TL472 ♂ <bold>85</bold> Sternite VIII of <tp:taxon-name><tp:taxon-name-part taxon-name-part-type="genus" reg="Hoploscopa">Hoploscopa</tp:taxon-name-part> <tp:taxon-name-part taxon-name-part-type="uncertainty-rank">sp. near</tp:taxon-name-part> <tp:taxon-name-part taxon-name-part-type="species" reg="isarogensis">isarogensis</tp:taxon-name-part></tp:taxon-name>, TL626 ♂ <bold>86</bold> Sternite VIII of <italic><tp:taxon-name><tp:taxon-name-part taxon-name-part-type="genus" reg="Hoploscopa">Hoploscopa</tp:taxon-name-part> <tp:taxon-name-part taxon-name-part-type="species" reg="metacrossa">metacrossa</tp:taxon-name-part></tp:taxon-name></italic>, TL443 ♂. Abbreviations: <abbrev xmlns:xlink="http://www.w3.org/1999/xlink" xlink:title="Tympanic bridge" id="ABBRID0E4VFK" xlink:type="simple">tb</abbrev> (tympanic bridge), <abbrev xmlns:xlink="http://www.w3.org/1999/xlink" xlink:title="Tympanic drum" id="ABBRID0EBWFK" xlink:type="simple">td</abbrev> (tympanic drum), <abbrev xmlns:xlink="http://www.w3.org/1999/xlink" xlink:title="Tympanic depressions broad" id="ABBRID0EFWFK" xlink:type="simple">tdp</abbrev> (tympanic depression), <abbrev xmlns:xlink="http://www.w3.org/1999/xlink" xlink:title="Tympanum subtriangular" id="ABBRID0EJWFK" xlink:type="simple">tm</abbrev> (tympanum), <abbrev xmlns:xlink="http://www.w3.org/1999/xlink" xlink:title="Transverse ridge" id="ABBRID0ENWFK" xlink:type="simple">tr</abbrev> (transverse ridge).</p></caption><graphic xmlns:xlink="http://www.w3.org/1999/xlink" xlink:href="zookeys-907-001-g011.jpg" position="float" orientation="portrait" xlink:type="simple" id="oo_375766.jpg"><uri content-type="original_file" xlink:type="simple">https://binary.pensoft.net/fig/375766</uri></graphic></fig><fig id="F5" position="float" orientation="portrait"><object-id xmlns:xlink="http://www.w3.org/1999/xlink" content-type="doi" xlink:type="simple">10.3897/zookeys.907.36563.figures46-51</object-id><object-id xmlns:xlink="http://www.w3.org/1999/xlink" content-type="arpha" xlink:type="simple">D7E4F774-77CB-5DC9-968F-698221F766EE</object-id><label>Figures 46–51.</label><caption><p>Male genitalia features of <italic><tp:taxon-name><tp:taxon-name-part taxon-name-part-type="genus" reg="Hoploscopa">Hoploscopa</tp:taxon-name-part></tp:taxon-name></italic>. For each figure left above: genitalia without phallus; left below: phallus; right above: gnathos drawing; right below: juxta drawing. <bold>46</bold><italic><tp:taxon-name><tp:taxon-name-part taxon-name-part-type="genus" reg="Hoploscopa">Hoploscopa</tp:taxon-name-part> <tp:taxon-name-part taxon-name-part-type="species" reg="albipuncta">albipuncta</tp:taxon-name-part></tp:taxon-name></italic> sp. nov., paratype, TL336 ♂ (genitalia without phallus), TL635 ♂ (phallus) <bold>47</bold><italic><tp:taxon-name><tp:taxon-name-part taxon-name-part-type="genus" reg="Hoploscopa">Hoploscopa</tp:taxon-name-part> <tp:taxon-name-part taxon-name-part-type="species" reg="matheae">matheae</tp:taxon-name-part></tp:taxon-name></italic> sp. nov., paratype, TL730 ♂ <bold>48</bold><italic><tp:taxon-name><tp:taxon-name-part taxon-name-part-type="genus" reg="Hoploscopa">Hoploscopa</tp:taxon-name-part> <tp:taxon-name-part taxon-name-part-type="species" reg="sepanggi">sepanggi</tp:taxon-name-part></tp:taxon-name></italic> sp. nov., paratype, TL641 ♂ <bold>49</bold><italic><tp:taxon-name><tp:taxon-name-part taxon-name-part-type="genus" reg="Hoploscopa">Hoploscopa</tp:taxon-name-part> <tp:taxon-name-part taxon-name-part-type="species" reg="cynodonta">cynodonta</tp:taxon-name-part></tp:taxon-name></italic> sp. nov., paratype, TL531 ♂ <bold>50</bold><italic><tp:taxon-name><tp:taxon-name-part taxon-name-part-type="genus" reg="Hoploscopa">Hoploscopa</tp:taxon-name-part> <tp:taxon-name-part taxon-name-part-type="species" reg="parvimacula">parvimacula</tp:taxon-name-part></tp:taxon-name></italic> sp. nov., holotype, TL510 ♂ <bold>51</bold><italic><tp:taxon-name><tp:taxon-name-part taxon-name-part-type="genus" reg="Hoploscopa">Hoploscopa</tp:taxon-name-part> <tp:taxon-name-part taxon-name-part-type="species" reg="kinabaluensis">kinabaluensis</tp:taxon-name-part></tp:taxon-name></italic> sp. nov., paratype, TL342 ♂. Abbreviations: c (cornutus), <abbrev xmlns:xlink="http://www.w3.org/1999/xlink" xlink:title="ductus ejaculatorius" id="ABBRID0EAKDK" xlink:type="simple">de</abbrev> (ductus ejaculatorius), g (gnathos), <abbrev xmlns:xlink="http://www.w3.org/1999/xlink" xlink:title="Juxta" id="ABBRID0EEKDK" xlink:type="simple">jx</abbrev> (juxta), s (saccus), <abbrev xmlns:xlink="http://www.w3.org/1999/xlink" xlink:title="Tegumen arms" id="ABBRID0EIKDK" xlink:type="simple">ta</abbrev> (tegumen arm), v (valva), <abbrev xmlns:xlink="http://www.w3.org/1999/xlink" xlink:title="Vinculum" id="ABBRID0EMKDK" xlink:type="simple">vc</abbrev> (vinculum), <abbrev xmlns:xlink="http://www.w3.org/1999/xlink" xlink:title="Uncus" id="ABBRID0EQKDK" xlink:type="simple">uc</abbrev> (uncus).</p></caption><graphic xmlns:xlink="http://www.w3.org/1999/xlink" xlink:href="zookeys-907-001-g005.jpg" position="float" orientation="portrait" xlink:type="simple" id="oo_375760.jpg"><uri content-type="original_file" xlink:type="simple">https://binary.pensoft.net/fig/375760</uri></graphic></fig><fig id="F6" position="float" orientation="portrait"><object-id xmlns:xlink="http://www.w3.org/1999/xlink" content-type="doi" xlink:type="simple">10.3897/zookeys.907.36563.figures52-57</object-id><object-id xmlns:xlink="http://www.w3.org/1999/xlink" content-type="arpha" xlink:type="simple">5C234AD0-28BA-51E9-B6D2-1C46B9DCEBF4</object-id><label>Figures 52–57.</label><caption><p>Male genitalia features of <italic><tp:taxon-name><tp:taxon-name-part taxon-name-part-type="genus" reg="Hoploscopa">Hoploscopa</tp:taxon-name-part></tp:taxon-name></italic>. <bold>52</bold><italic><tp:taxon-name><tp:taxon-name-part taxon-name-part-type="genus" reg="Hoploscopa">Hoploscopa</tp:taxon-name-part> <tp:taxon-name-part taxon-name-part-type="species" reg="luteomacula">luteomacula</tp:taxon-name-part></tp:taxon-name></italic> Nuss, holotype, GU prep. Nuss 744 ♂ <bold>53</bold><italic><tp:taxon-name><tp:taxon-name-part taxon-name-part-type="genus" reg="Hoploscopa">Hoploscopa</tp:taxon-name-part> <tp:taxon-name-part taxon-name-part-type="species" reg="obliqua">obliqua</tp:taxon-name-part></tp:taxon-name></italic>, holotype, <tp:taxon-name><tp:taxon-name-part taxon-name-part-type="family">Pyralidae</tp:taxon-name-part></tp:taxon-name> Brit. Mus. Slide N° BMNH20252 ♂ (phallus with juxta attached) <bold>54</bold><italic><tp:taxon-name><tp:taxon-name-part taxon-name-part-type="genus" reg="Hoploscopa">Hoploscopa</tp:taxon-name-part> <tp:taxon-name-part taxon-name-part-type="species" reg="gombongi">gombongi</tp:taxon-name-part></tp:taxon-name></italic> sp. nov., holotype, TL653 ♂ <bold>55</bold><italic><tp:taxon-name><tp:taxon-name-part taxon-name-part-type="genus" reg="Hoploscopa">Hoploscopa</tp:taxon-name-part> <tp:taxon-name-part taxon-name-part-type="species" reg="tonsepi">tonsepi</tp:taxon-name-part></tp:taxon-name></italic> sp. nov., paratype, TL661 ♂ <bold>56</bold><italic><tp:taxon-name><tp:taxon-name-part taxon-name-part-type="genus" reg="Hoploscopa">Hoploscopa</tp:taxon-name-part> <tp:taxon-name-part taxon-name-part-type="species" reg="niveofascia">niveofascia</tp:taxon-name-part></tp:taxon-name></italic> sp. nov., holotype, TL442 ♂ <bold>57</bold><italic><tp:taxon-name><tp:taxon-name-part taxon-name-part-type="genus" reg="Hoploscopa">Hoploscopa</tp:taxon-name-part> <tp:taxon-name-part taxon-name-part-type="species" reg="marijoweissae">marijoweissae</tp:taxon-name-part></tp:taxon-name></italic> sp. nov., holotype, TL710 ♂.</p></caption><graphic xmlns:xlink="http://www.w3.org/1999/xlink" xlink:href="zookeys-907-001-g006.jpg" position="float" orientation="portrait" xlink:type="simple" id="oo_375761.jpg"><uri content-type="original_file" xlink:type="simple">https://binary.pensoft.net/fig/375761</uri></graphic></fig><fig id="F12" position="float" orientation="portrait"><object-id xmlns:xlink="http://www.w3.org/1999/xlink" content-type="doi" xlink:type="simple">10.3897/zookeys.907.36563.figures87-90</object-id><object-id xmlns:xlink="http://www.w3.org/1999/xlink" content-type="arpha" xlink:type="simple">C14F7BDA-AEA4-5530-B660-5011BD1806F6</object-id><label>Figures 87–90.</label><caption><p>Female genitalia features of <italic><tp:taxon-name><tp:taxon-name-part taxon-name-part-type="genus" reg="Hoploscopa">Hoploscopa</tp:taxon-name-part></tp:taxon-name></italic>. <bold>87</bold><italic><tp:taxon-name><tp:taxon-name-part taxon-name-part-type="genus" reg="Hoploscopa">Hoploscopa</tp:taxon-name-part> <tp:taxon-name-part taxon-name-part-type="species" reg="albipuncta">albipuncta</tp:taxon-name-part></tp:taxon-name></italic> sp. nov., paratype, TL609 ♀ <bold>88</bold><italic><tp:taxon-name><tp:taxon-name-part taxon-name-part-type="genus" reg="Hoploscopa">Hoploscopa</tp:taxon-name-part> <tp:taxon-name-part taxon-name-part-type="species" reg="matheae">matheae</tp:taxon-name-part></tp:taxon-name></italic> sp. nov., paratype, TL599 ♀ <bold>89</bold><italic><tp:taxon-name><tp:taxon-name-part taxon-name-part-type="genus" reg="Hoploscopa">Hoploscopa</tp:taxon-name-part> <tp:taxon-name-part taxon-name-part-type="species" reg="sepanggi">sepanggi</tp:taxon-name-part></tp:taxon-name></italic> sp. nov., paratype, TL547 ♀ <bold>90</bold><italic><tp:taxon-name><tp:taxon-name-part taxon-name-part-type="genus" reg="Hoploscopa">Hoploscopa</tp:taxon-name-part> <tp:taxon-name-part taxon-name-part-type="species" reg="cynodonta">cynodonta</tp:taxon-name-part></tp:taxon-name></italic> sp. nov., paratype, TL625 ♀. Abbreviations: <abbrev xmlns:xlink="http://www.w3.org/1999/xlink" xlink:title="Anterior apophyses" id="ABBRID0E1EGK" xlink:type="simple">aa</abbrev> (anterior apophyses), at (antrum), <abbrev xmlns:xlink="http://www.w3.org/1999/xlink" xlink:title="Corpus bursae" id="ABBRID0E5EGK" xlink:type="simple">cb</abbrev> (corpus bursae), <abbrev xmlns:xlink="http://www.w3.org/1999/xlink" xlink:title="Broad sclerotisation of the corpus bursae" id="ABBRID0ECFGK" xlink:type="simple">cs</abbrev> (corpus sclerotization), <abbrev xmlns:xlink="http://www.w3.org/1999/xlink" xlink:title="Ductus bursae" id="ABBRID0EGFGK" xlink:type="simple">db</abbrev> (ductus bursae), ds (ductus seminalis), <abbrev xmlns:xlink="http://www.w3.org/1999/xlink" xlink:title="Posterior apophyses" id="ABBRID0EKFGK" xlink:type="simple">pa</abbrev> (posterior apophyses), <abbrev xmlns:xlink="http://www.w3.org/1999/xlink" xlink:title="Papillae" id="ABBRID0EOFGK" xlink:type="simple">pp</abbrev> (papillae anales), <abbrev xmlns:xlink="http://www.w3.org/1999/xlink" xlink:title="Segment VIII" id="ABBRID0ESFGK" xlink:type="simple">segm. VIII</abbrev> (segment VIII), t (thorn).</p></caption><graphic xmlns:xlink="http://www.w3.org/1999/xlink" xlink:href="zookeys-907-001-g012.jpg" position="float" orientation="portrait" xlink:type="simple" id="oo_375767.jpg"><uri content-type="original_file" xlink:type="simple">https://binary.pensoft.net/fig/375767</uri></graphic></fig><fig id="F20" position="float" orientation="portrait"><object-id xmlns:xlink="http://www.w3.org/1999/xlink" content-type="doi" xlink:type="simple">10.3897/zookeys.907.36563.figures119-122</object-id><object-id xmlns:xlink="http://www.w3.org/1999/xlink" content-type="arpha" xlink:type="simple">2FDA8F29-1958-589B-986C-864870F331CE</object-id><label>Figures 119–122.</label><caption><p>Female genitalia features of <italic><tp:taxon-name><tp:taxon-name-part taxon-name-part-type="genus" reg="Hoploscopa">Hoploscopa</tp:taxon-name-part></tp:taxon-name></italic>. <bold>119</bold><italic><tp:taxon-name><tp:taxon-name-part taxon-name-part-type="genus" reg="Hoploscopa">Hoploscopa</tp:taxon-name-part> <tp:taxon-name-part taxon-name-part-type="species" reg="boleta">boleta</tp:taxon-name-part></tp:taxon-name></italic> sp. nov., paratype, TL448 ♀ <bold>120</bold><italic><tp:taxon-name><tp:taxon-name-part taxon-name-part-type="genus" reg="Hoploscopa">Hoploscopa</tp:taxon-name-part> <tp:taxon-name-part taxon-name-part-type="species" reg="pseudometacrossa">pseudometacrossa</tp:taxon-name-part></tp:taxon-name></italic> sp. nov., paratype, TL435 ♀ <bold>121</bold><italic><tp:taxon-name><tp:taxon-name-part taxon-name-part-type="genus" reg="Hoploscopa">Hoploscopa</tp:taxon-name-part> <tp:taxon-name-part taxon-name-part-type="species" reg="metacrossa">metacrossa</tp:taxon-name-part></tp:taxon-name></italic>, paratype, TL446 ♀ <bold>122</bold><italic><tp:taxon-name><tp:taxon-name-part taxon-name-part-type="genus" reg="Hoploscopa">Hoploscopa</tp:taxon-name-part> <tp:taxon-name-part taxon-name-part-type="species" reg="jubata">jubata</tp:taxon-name-part></tp:taxon-name></italic> sp. nov., paratype, TL445 ♀.</p></caption><graphic xmlns:xlink="http://www.w3.org/1999/xlink" xlink:href="zookeys-907-001-g020.jpg" position="float" orientation="portrait" xlink:type="simple" id="oo_375775.jpg"><uri content-type="original_file" xlink:type="simple">https://binary.pensoft.net/fig/375775</uri></graphic></fig></tp:treatment-sec><ref-list><ref id="B35"><mixed-citation xmlns:xlink="http://www.w3.org/1999/xlink" xlink:type="simple"><person-group><name name-style="western"><surname>Miller</surname><given-names>SE</given-names></name><name name-style="western"><surname>Rosati</surname><given-names>ME</given-names></name><name name-style="western"><surname>Gewa</surname><given-names>B</given-names></name><name name-style="western"><surname>Novotny</surname><given-names>V</given-names></name><name name-style="western"><surname>Weiblen</surname><given-names>GD</given-names></name><name name-style="western"><surname>Hebert</surname><given-names>PD</given-names></name></person-group> (<year>2015</year>) <article-title>DNA Barcodes of <tp:taxon-name><tp:taxon-name-part taxon-name-part-type="order">Lepidoptera</tp:taxon-name-part></tp:taxon-name> Reared from Yawan, Papua New Guinea.</article-title><source>Proceedings of the Entomological Society of Washington</source><volume>117</volume>: <fpage>247</fpage>–<lpage>250</lpage>. <ext-link xlink:type="simple" ext-link-type="doi" xlink:href="10.4289/0013-8797.117.2.247">https://doi.org/10.4289/0013-8797.117.2.247</ext-link></mixed-citation></ref><ref id="B32"><mixed-citation xmlns:xlink="http://www.w3.org/1999/xlink" xlink:type="simple"><person-group><name name-style="western"><surname>Mally</surname><given-names>R</given-names></name><name name-style="western"><surname>Léger</surname><given-names>T</given-names></name><name name-style="western"><surname>Vairappan</surname><given-names>CS</given-names></name><name name-style="western"><surname>Sutton</surname><given-names>S</given-names></name><name name-style="western"><surname>Nuss</surname><given-names>M</given-names></name></person-group> (<year>2017</year>) <article-title>Discovery of another fern-feeding group of moths: the larvae of <tp:taxon-name><tp:taxon-name-part taxon-name-part-type="tribe">Hoploscopini</tp:taxon-name-part></tp:taxon-name> (<tp:taxon-name><tp:taxon-name-part taxon-name-part-type="class">Insecta</tp:taxon-name-part></tp:taxon-name>: <tp:taxon-name><tp:taxon-name-part taxon-name-part-type="order">Lepidoptera</tp:taxon-name-part></tp:taxon-name>: <tp:taxon-name><tp:taxon-name-part taxon-name-part-type="superfamily">Pyraloidea</tp:taxon-name-part></tp:taxon-name>) from Borneo.</article-title><source>Raffles Bulletin of Zoology</source><volume>65</volume>: <fpage>100</fpage>–<lpage>108</lpage>.</mixed-citation></ref></ref-list></tp:taxon-treatment>
