# Supplementary material for: Twenty-six new species of Hoploscopa (Lepidoptera, Crambidae) from South-East Asia revealed by morphology and DNA barcoding
Source: Zookeys. 2020 Jan 29;907:1–99. doi: 10.3897/zookeys.907.36563 (PMC7002455; doi:10.3897/zookeys.907.36563)
Supplement: XML Treatment for Hoploscopa albipuncta [file zookeys.907.36563-treatment2.xml]

<!DOCTYPE tp:taxon-treatment
  PUBLIC "-//TaxonX//DTD Taxonomic Treatment Publishing DTD v0 20100105//EN" "tax-treatment-NSO.dtd">
<tp:taxon-treatment xmlns:tp="http://www.plazi.org/taxpub"><tp:treatment-meta><kwd-group><label>Taxon classification</label><kwd><named-content xmlns:xlink="http://www.w3.org/1999/xlink" content-type="kingdom">Animalia</named-content></kwd><kwd><named-content xmlns:xlink="http://www.w3.org/1999/xlink" content-type="order">Lepidoptera</named-content></kwd><kwd><named-content xmlns:xlink="http://www.w3.org/1999/xlink" content-type="family">Crambidae</named-content></kwd></kwd-group><mixed-citation publication-type="journal"><person-group><name><surname>Léger</surname><given-names>Théo</given-names></name><name><surname>Kehlmaier</surname><given-names>Christian</given-names></name><name><surname>Vairappan</surname><given-names>Charles S.</given-names></name><name><surname>Nuss</surname><given-names>Matthias</given-names></name></person-group><article-title>Twenty-six new species of <italic><tp:taxon-name><tp:taxon-name-part taxon-name-part-type="genus" reg="Hoploscopa">Hoploscopa</tp:taxon-name-part></tp:taxon-name></italic> (<tp:taxon-name><tp:taxon-name-part taxon-name-part-type="order">Lepidoptera</tp:taxon-name-part></tp:taxon-name>, <tp:taxon-name><tp:taxon-name-part taxon-name-part-type="family">Crambidae</tp:taxon-name-part></tp:taxon-name>) from South-East Asia revealed by morphology and DNA barcoding</article-title><source>Zookeys</source><day>29</day><month>1</month><year>2020</year><volume>907</volume><fpage>1</fpage><lpage>99</lpage><pub-id pub-id-type="doi">10.3897/zookeys.907.36563</pub-id></mixed-citation></tp:treatment-meta><tp:nomenclature><tp:taxon-name><object-id xmlns:xlink="http://www.w3.org/1999/xlink" content-type="arpha" xlink:type="simple">6CD65D63-F8AC-5F2F-BBC0-A38A9DFD2A40</object-id>
              <tp:taxon-name-part taxon-name-part-type="genus" reg="Hoploscopa">Hoploscopa</tp:taxon-name-part>
              <tp:taxon-name-part taxon-name-part-type="species" reg="albipuncta">albipuncta</tp:taxon-name-part>
              <object-id xmlns:xlink="http://www.w3.org/1999/xlink" content-type="zoobank" xlink:type="simple">http://zoobank.org/26FE78DF-5D7E-4034-A730-FA5C7177466E</object-id>
            </tp:taxon-name><tp:taxon-authority>Léger &amp; Nuss</tp:taxon-authority><tp:taxon-status xmlns:xlink="http://www.w3.org/1999/xlink" xlink:type="simple">sp. nov.</tp:taxon-status><xref ref-type="fig" rid="F2">Figs 4</xref><xref ref-type="fig" rid="F5">, 46</xref><xref ref-type="fig" rid="F12">, 87</xref></tp:nomenclature><tp:treatment-sec sec-type="material" id="SECID0EJOAG"><title>Material examined.</title><p><bold><italic>Holotype</italic></bold>: ♂, with labels: “Malaysia: Sabah, Kinabalu Park H[ead]Q[uarter], | Timpohon Gate, 700m from Liwagu | Trail starting point, near Liwagu River, | 6°1'40"N, 116°32'59"E, 1760m, UV light, | 18.vi.2015, leg. T. Léger &amp; R. Mally”; “TL335 | ♂”. Deposited in <named-content xmlns:xlink="http://www.w3.org/1999/xlink" content-type="dwc:institutional_code" xlink:type="simple">BORN</named-content>.</p><p><bold><italic>Paratypes</italic></bold>: 13 ♂, 1 ♀. Malaysia: 8 ♂ (1 with genitalia on slide TL336 ♂), same data as holotype; 3 ♂ (1 with genitalia on slide TL536 ♂), Sabah, Kinabalu National Park, Timpohon Gate, 300 m from Ligawu trail starting point, <named-content xmlns:xlink="http://www.w3.org/1999/xlink" content-type="dwc:verbatimCoordinates" xlink:type="simple"><named-content content-type="geo-json" specific-use="{&#34;type&#34;:&#34;Point&#34;,&#34;coordinates&#34;:[116.548333,6.028056]}" id="NCID0EGPAG" xlink:type="simple">6°1'41"N, 116°32'54"E</named-content></named-content>, 1820 m, UV light, 18.vi.2015, leg. T. Léger &amp; R. Mally (<named-content xmlns:xlink="http://www.w3.org/1999/xlink" content-type="dwc:institutional_code" xlink:type="simple">MTD</named-content>); 1 ♂, Sabah, Mesilau, Kopogon, 24.ii.2006, light trap, leg. W. &amp; M. Mey; 1 ♂ (genitalia on slide TL635 ♂), Sabah, Mesilau River, 24–25.ii.2006, light trap, leg. W. &amp; M. Mey; 1 ♀ (DNA voucher MTD7434, genitalia on slide TL609 ♀), Sabah, Mesilau, 2000 m, 14–17.xi.2006, light trap, leg. W. Mey &amp; K. Ebert (<named-content xmlns:xlink="http://www.w3.org/1999/xlink" content-type="dwc:institutional_code" xlink:type="simple">MFNB</named-content>).</p></tp:treatment-sec><tp:treatment-sec sec-type="material" id="SECID0E2PAG"><title>Other specimens examined.</title><p>1 ♂. Malaysia: 1 ♂ (DNA voucher ITBC09, genitalia on slide TL309 ♂), same data as holotype.</p></tp:treatment-sec><tp:treatment-sec sec-type="diagnosis" id="SECID0EAQAG"><title>Diagnosis.</title><p><italic><tp:taxon-name><tp:taxon-name-part taxon-name-part-type="genus" reg="Hoploscopa">Hoploscopa</tp:taxon-name-part> <tp:taxon-name-part taxon-name-part-type="species" reg="albipuncta">albipuncta</tp:taxon-name-part></tp:taxon-name></italic> sp. nov. displays a basal white well-rounded spot on the forewing. In male genitalia, the dorsal margin of the valva is protruded, the juxta displays two conspicuous tips and the phallus bears an anvil-shaped cornutus. In female genitalia, the antrum is membranous and forms a rounded pouch.</p></tp:treatment-sec><tp:treatment-sec sec-type="Similar species" id="SECID0ERQAG"><title>Similar species.</title><p>No similar species known.</p></tp:treatment-sec><tp:treatment-sec sec-type="description" id="SECID0EWQAG"><title>Description.</title><p><bold><italic>Head.</italic></bold> Antennae dorsally with brown scales. Proboscis pale yellow. Maxillary palpi brown, basally light brown. Labial palpi brown, ventrally pale yellow.</p><p><bold><italic>Thorax</italic></bold> (Fig. <xref ref-type="fig" rid="F2">4</xref>). Collar white. Forewing length: 9–10 mm (♂ &amp; ♀); forewing ground colour brown; rounded snow white basal cubital spot; median discoidal stigma rhomboid to ellipsoid, dark red, edged with pale yellow; postmedian spot trapezoid, dark red, proximally pale yellow; subterminal line snow white, parallel to termen, slightly angled at M1, broader at costa; fringes brown, with white dots. Hindwing dirty pale yellow. Forelegs bronze. Midlegs brown, with tibia and tarsi segments distally white. Hindlegs brown, with tibia and tarsi segments distally white.</p><p><bold><italic>Abdomen.</italic></bold> Male sternum A8 posterior margin straight.</p><p><bold><italic>Male genitalia</italic></bold> (<italic>N</italic> = 5) (Fig. <xref ref-type="fig" rid="F5">46</xref>). Uncus long and slender, gently narrowing on basal half, apex tongue-shaped. Gnathos projection broad, triangular, with rounded apex. Valva ventral margin straight, dorsal margin strongly protruded dorsad, apex rounded. Juxta with base rounded, medially narrowed, apex split into two conspicuous tips. Saccus small, pointing dorsad. Phallus with sclerotised, anvil-shaped cornutus.</p><p><bold><italic>Female genitalia</italic></bold> (<italic>N</italic> = 1) (Fig. <xref ref-type="fig" rid="F12">87</xref>). Anterior apophyses with dorsal bump at posterior 1/3. Antrum forming a membranous rounded pouch. Ductus bursae of medium length, slender, straight. Corpus bursae small, globular, reticulate, with barely marked sclerotisation at thorn base. Thorn curved, with small dents pointing toward thorn apex on its inner side, glabrous on the outer side.</p></tp:treatment-sec><tp:treatment-sec sec-type="distribution" id="SECID0ENSAG"><title>Distribution.</title><p>Known from the slopes of the Mount Kinabalu (4,095 m) on Borneo, at altitudes between 1,700 m and 2,000 m.</p></tp:treatment-sec><tp:treatment-sec sec-type="DNA barcoding" id="SECID0ESSAG"><title>DNA barcoding.</title><p>Specimen MTD7430 from Luzon shows an K2P-distance of 4.5–4.9% with the two specimens from Borneo.</p></tp:treatment-sec><tp:treatment-sec sec-type="etymology" id="SECID0EXSAG"><title>Etymology.</title><p>The species name <italic><tp:taxon-name><tp:taxon-name-part taxon-name-part-type="genus" reg="Hoploscopa"/><tp:taxon-name-part taxon-name-part-type="species" reg="albipuncta">albipuncta</tp:taxon-name-part></tp:taxon-name></italic> refers to the Latin <italic>albus</italic>, white, and <italic>punctus</italic>, forming a point.</p></tp:treatment-sec><tp:treatment-sec sec-type="remarks" id="SECID0ELTAG"><title>Remarks.</title><p>Two female specimens from the Philippines with similar habitus and genitalia but a COI barcode divergence of 4.5–4.9% are recovered as different MOTU in the species delimitation analyses. Unfortunately, no male was available for this study, thus we refrained from describing a new species based on these two specimens.</p><fig id="F2" position="float" orientation="portrait"><object-id xmlns:xlink="http://www.w3.org/1999/xlink" content-type="doi" xlink:type="simple">10.3897/zookeys.907.36563.figures4-18</object-id><object-id xmlns:xlink="http://www.w3.org/1999/xlink" content-type="arpha" xlink:type="simple">9A82DD94-BF2D-55BE-B1F5-4EC4B1938356</object-id><label>Figures 4–18.</label><caption><p>Forewing of <italic><tp:taxon-name><tp:taxon-name-part taxon-name-part-type="genus" reg="Hoploscopa">Hoploscopa</tp:taxon-name-part></tp:taxon-name></italic> species. <bold>4</bold><italic><tp:taxon-name><tp:taxon-name-part taxon-name-part-type="genus" reg="Hoploscopa">Hoploscopa</tp:taxon-name-part> <tp:taxon-name-part taxon-name-part-type="species" reg="albipuncta">albipuncta</tp:taxon-name-part></tp:taxon-name></italic> sp. nov., holotype, ♂, Malaysia, Sabah, Kinabalu Park HQ, Timpohon Gate, 700 m from Liwagu Trail starting point, near Liwagu River, <named-content xmlns:xlink="http://www.w3.org/1999/xlink" content-type="dwc:verbatimCoordinates" xlink:type="simple"><named-content content-type="geo-json" specific-use="{&#34;type&#34;:&#34;Point&#34;,&#34;coordinates&#34;:[116.549722,6.027778]}" id="NCID0EPUAG" xlink:type="simple">6°1'40"N, 116°32'59"E</named-content></named-content>, 1760 m, 18.vi.2015 (T. Léger &amp; R. Mally) (genitalia on slide TL335 ♂) <bold>5</bold><italic><tp:taxon-name><tp:taxon-name-part taxon-name-part-type="genus" reg="Hoploscopa">Hoploscopa</tp:taxon-name-part> <tp:taxon-name-part taxon-name-part-type="species" reg="sepanggi">sepanggi</tp:taxon-name-part></tp:taxon-name></italic> sp. nov., holotype, ♂, Malaysia, Sabah, Mesilau Nature Resort, <named-content xmlns:xlink="http://www.w3.org/1999/xlink" content-type="dwc:verbatimCoordinates" xlink:type="simple"><named-content content-type="geo-json" specific-use="{&#34;type&#34;:&#34;Point&#34;,&#34;coordinates&#34;:[116.596675,6.045475]}" id="NCID0EEVAG" xlink:type="simple">6°2'43.71"N, 116°35'48.03'E</named-content></named-content>, 1925 m, at lamps, 30.v.2015 (T. Léger &amp; R. Mally) <bold>6</bold><italic><tp:taxon-name><tp:taxon-name-part taxon-name-part-type="genus" reg="Hoploscopa">Hoploscopa</tp:taxon-name-part> <tp:taxon-name-part taxon-name-part-type="species" reg="cynodonta">cynodonta</tp:taxon-name-part></tp:taxon-name></italic> sp. nov., holotype, ♂, Malaysia, Sabah, Kinabalu Park HQ, junction Kiau View- and Pandanus Trail, <named-content xmlns:xlink="http://www.w3.org/1999/xlink" content-type="dwc:verbatimCoordinates" xlink:type="simple"><named-content content-type="geo-json" specific-use="{&#34;type&#34;:&#34;Point&#34;,&#34;coordinates&#34;:[116.537483,6.009122]}" id="NCID0EZVAG" xlink:type="simple">6°0'32.84"N, 116°32'14.94"E</named-content></named-content>, 1690m, UV light, 07.vi.2015 (T. Léger &amp; R. Mally) (genitalia on slide TL327 ♂) <bold>7</bold><italic><tp:taxon-name><tp:taxon-name-part taxon-name-part-type="genus" reg="Hoploscopa">Hoploscopa</tp:taxon-name-part> <tp:taxon-name-part taxon-name-part-type="species" reg="parvimacula">parvimacula</tp:taxon-name-part></tp:taxon-name></italic> sp. nov., paratype, ♀, Sabah, Mesilau Nature Resort, <named-content xmlns:xlink="http://www.w3.org/1999/xlink" content-type="dwc:verbatimCoordinates" xlink:type="simple"><named-content content-type="geo-json" specific-use="{&#34;type&#34;:&#34;Point&#34;,&#34;coordinates&#34;:[116.596675,6.045475]}" id="NCID0EOWAG" xlink:type="simple">6°2'43.71"N, 116°35'48.03"E</named-content></named-content>, 1925 m, at lamps, 30.v.2015 (T. Léger &amp; R. Mally) (genitalia on slide TL312 ♀. <bold>8</bold><italic><tp:taxon-name><tp:taxon-name-part taxon-name-part-type="genus" reg="Hoploscopa">Hoploscopa</tp:taxon-name-part> <tp:taxon-name-part taxon-name-part-type="species" reg="kinabaluensis">kinabaluensis</tp:taxon-name-part></tp:taxon-name></italic> sp. nov., paratype, ♀, Sabah, Kinabalu Park HQ, Timpohon Gate, 700 m from Liwagu trail starting point, near Liwagu River, <named-content xmlns:xlink="http://www.w3.org/1999/xlink" content-type="dwc:verbatimCoordinates" xlink:type="simple"><named-content content-type="geo-json" specific-use="{&#34;type&#34;:&#34;Point&#34;,&#34;coordinates&#34;:[116.549722,6.027778]}" id="NCID0EDXAG" xlink:type="simple">6°1'40"N, 116°32'59"E</named-content></named-content>, 1760 m, UV light, 18.vi.2015 (T. Léger &amp; R. Mally) (genitalia on slide TL326 ♀) <bold>9</bold><italic><tp:taxon-name><tp:taxon-name-part taxon-name-part-type="genus" reg="Hoploscopa">Hoploscopa</tp:taxon-name-part> <tp:taxon-name-part taxon-name-part-type="species" reg="luteomacula">luteomacula</tp:taxon-name-part></tp:taxon-name></italic> Nuss, paratype, ♀, Indonesia, Sumatra, Barat, N-Padangpanjang, Mt Singgalang, 2100 m, 10–11.ii.1996 (A. Kallies) (genitalia on slide GU prep. Nuss 743) <bold>10</bold><italic><tp:taxon-name><tp:taxon-name-part taxon-name-part-type="genus" reg="Hoploscopa">Hoploscopa</tp:taxon-name-part> <tp:taxon-name-part taxon-name-part-type="species" reg="obliqua">obliqua</tp:taxon-name-part></tp:taxon-name></italic> Rotschild, abdomen missing, Papua New Guinea, Madang Province, Wanang village, <named-content xmlns:xlink="http://www.w3.org/1999/xlink" content-type="dwc:verbatimCoordinates" xlink:type="simple"><named-content content-type="geo-json" specific-use="{&#34;type&#34;:&#34;Point&#34;,&#34;coordinates&#34;:[145.283333,-5.250000]}" id="NCID0EFYAG" xlink:type="simple">05°15'S, 145°17'E</named-content></named-content>, reared from <italic><tp:taxon-name><tp:taxon-name-part taxon-name-part-type="genus" reg="Diplazium">Diplazium</tp:taxon-name-part> <tp:taxon-name-part taxon-name-part-type="species" reg="esculentum">esculentum</tp:taxon-name-part></tp:taxon-name></italic>, 12.vi.2007 <bold>11</bold><italic><tp:taxon-name><tp:taxon-name-part taxon-name-part-type="genus" reg="Hoploscopa">Hoploscopa</tp:taxon-name-part> <tp:taxon-name-part taxon-name-part-type="species" reg="niveofascia">niveofascia</tp:taxon-name-part></tp:taxon-name></italic> sp. nov., holotype, ♂, Papua New Guinea, Morobe Prov., nr. Bulolo, Mt. Susu Nat. Res., 975 m, 27–28.viii. 1983, <italic><tp:taxon-name><tp:taxon-name-part taxon-name-part-type="genus" reg="Araucaria">Araucaria</tp:taxon-name-part></tp:taxon-name></italic> For. (S. Miller) (genitalia on slide TL442 ♂) <bold>12</bold><italic><tp:taxon-name><tp:taxon-name-part taxon-name-part-type="genus" reg="Hoploscopa">Hoploscopa</tp:taxon-name-part> <tp:taxon-name-part taxon-name-part-type="species" reg="gombongi">gombongi</tp:taxon-name-part></tp:taxon-name></italic> sp. nov., paratype, ♂, Papua New Guinea, Yawan village, <named-content xmlns:xlink="http://www.w3.org/1999/xlink" content-type="dwc:verbatimCoordinates" xlink:type="simple"><named-content content-type="geo-json" specific-use="{&#34;type&#34;:&#34;Point&#34;,&#34;coordinates&#34;:[146.083333,-6.166667]}" id="NCID0EZZAG" xlink:type="simple">06°10'S, 146°5'E</named-content></named-content>, NG Binatang Res. Ctr. (B Gewa, J. Kua, S Sau, A. Kinibel) <bold>13</bold><italic><tp:taxon-name><tp:taxon-name-part taxon-name-part-type="genus" reg="Hoploscopa">Hoploscopa</tp:taxon-name-part> <tp:taxon-name-part taxon-name-part-type="species" reg="tonsepi">tonsepi</tp:taxon-name-part></tp:taxon-name></italic> sp. nov., holotype, ♂, Papua New Guinea, Yawan village, <named-content xmlns:xlink="http://www.w3.org/1999/xlink" content-type="dwc:verbatimCoordinates" xlink:type="simple"><named-content content-type="geo-json" specific-use="{&#34;type&#34;:&#34;Point&#34;,&#34;coordinates&#34;:[146.083333,-6.166667]}" id="NCID0EO1AG" xlink:type="simple">06°10'S, 146°5'E</named-content></named-content>, NG Binatang Res. Ctr. (J. Valeba, J. Auga, M. Dilu, F. Philip, R. Lilip) (genitalia on slide TL655 ♂) <bold>14</bold><italic><tp:taxon-name><tp:taxon-name-part taxon-name-part-type="genus" reg="Hoploscopa">Hoploscopa</tp:taxon-name-part> <tp:taxon-name-part taxon-name-part-type="species" reg="marijoweissae">marijoweissae</tp:taxon-name-part></tp:taxon-name></italic> sp. nov., ♂, Papua New Guinea: Morobe Province, Mount Kaindi, 2350 m, 11.xii.1976 (G. F. Hevel &amp; R. E. Dietz) (genitalia on slide TL437 ♂) <bold>15</bold><italic><tp:taxon-name><tp:taxon-name-part taxon-name-part-type="genus" reg="Hoploscopa">Hoploscopa</tp:taxon-name-part> <tp:taxon-name-part taxon-name-part-type="species" reg="titika">titika</tp:taxon-name-part></tp:taxon-name></italic> sp. nov., holotype, ♂, Sumatra-Holzweg, 25 km SSW-Pematangsiantar, Straße nach Prapat, 13.ii.1996 (A. Kallies) (genitalia on slide TL505 ♂) <bold>16</bold><italic><tp:taxon-name><tp:taxon-name-part taxon-name-part-type="genus" reg="Hoploscopa">Hoploscopa</tp:taxon-name-part> <tp:taxon-name-part taxon-name-part-type="species" reg="pangrangoensis">pangrangoensis</tp:taxon-name-part></tp:taxon-name></italic> sp. nov., paratype, ♀, Indonesia, Java, Mt. Pangrange, SE Bogor, 6.30S 107.10E, 1625 m, primary forest, 16–20.ii.1996 (Siniaev &amp; Afonin) (genitalia on slide TL627 ♀) <bold>17</bold><italic><tp:taxon-name><tp:taxon-name-part taxon-name-part-type="genus" reg="Hoploscopa">Hoploscopa</tp:taxon-name-part> <tp:taxon-name-part taxon-name-part-type="species" reg="isarogensis">isarogensis</tp:taxon-name-part></tp:taxon-name></italic> sp. nov., paratype, ♀, Philippines, South Luzon, Mt Isarog, <named-content xmlns:xlink="http://www.w3.org/1999/xlink" content-type="dwc:verbatimCoordinates" xlink:type="simple"><named-content content-type="geo-json" specific-use="{&#34;type&#34;:&#34;Point&#34;,&#34;coordinates&#34;:[123.333333,13.666667]}" id="NCID0EK3AG" xlink:type="simple">13°40'N, 123°20'E</named-content></named-content>, 530 m, submontane forest, at light, 22.iii.2000 (M. Nuss) (genitalia on slide TL523 ♀) <bold>18</bold><italic><tp:taxon-name><tp:taxon-name-part taxon-name-part-type="genus" reg="Hoploscopa">Hoploscopa</tp:taxon-name-part> <tp:taxon-name-part taxon-name-part-type="species" reg="ypsilon">ypsilon</tp:taxon-name-part></tp:taxon-name></italic> sp. nov., paratype, ♀, Philippines, Luzon, Mountain Province, Chatol, 2100 m, 16–18.xi.1997 (Mey, Ebert &amp; Nuss).</p></caption><graphic xmlns:xlink="http://www.w3.org/1999/xlink" xlink:href="zookeys-907-001-g002.jpg" position="float" orientation="portrait" xlink:type="simple" id="oo_375757.jpg"><uri content-type="original_file" xlink:type="simple">https://binary.pensoft.net/fig/375757</uri></graphic></fig></tp:treatment-sec><tp:treatment-sec><!--Section generated to contain objects referenced in tp:taxon-treatment.--><fig id="F5" position="float" orientation="portrait"><object-id xmlns:xlink="http://www.w3.org/1999/xlink" content-type="doi" xlink:type="simple">10.3897/zookeys.907.36563.figures46-51</object-id><object-id xmlns:xlink="http://www.w3.org/1999/xlink" content-type="arpha" xlink:type="simple">D7E4F774-77CB-5DC9-968F-698221F766EE</object-id><label>Figures 46–51.</label><caption><p>Male genitalia features of <italic><tp:taxon-name><tp:taxon-name-part taxon-name-part-type="genus" reg="Hoploscopa">Hoploscopa</tp:taxon-name-part></tp:taxon-name></italic>. For each figure left above: genitalia without phallus; left below: phallus; right above: gnathos drawing; right below: juxta drawing. <bold>46</bold><italic><tp:taxon-name><tp:taxon-name-part taxon-name-part-type="genus" reg="Hoploscopa">Hoploscopa</tp:taxon-name-part> <tp:taxon-name-part taxon-name-part-type="species" reg="albipuncta">albipuncta</tp:taxon-name-part></tp:taxon-name></italic> sp. nov., paratype, TL336 ♂ (genitalia without phallus), TL635 ♂ (phallus) <bold>47</bold><italic><tp:taxon-name><tp:taxon-name-part taxon-name-part-type="genus" reg="Hoploscopa">Hoploscopa</tp:taxon-name-part> <tp:taxon-name-part taxon-name-part-type="species" reg="matheae">matheae</tp:taxon-name-part></tp:taxon-name></italic> sp. nov., paratype, TL730 ♂ <bold>48</bold><italic><tp:taxon-name><tp:taxon-name-part taxon-name-part-type="genus" reg="Hoploscopa">Hoploscopa</tp:taxon-name-part> <tp:taxon-name-part taxon-name-part-type="species" reg="sepanggi">sepanggi</tp:taxon-name-part></tp:taxon-name></italic> sp. nov., paratype, TL641 ♂ <bold>49</bold><italic><tp:taxon-name><tp:taxon-name-part taxon-name-part-type="genus" reg="Hoploscopa">Hoploscopa</tp:taxon-name-part> <tp:taxon-name-part taxon-name-part-type="species" reg="cynodonta">cynodonta</tp:taxon-name-part></tp:taxon-name></italic> sp. nov., paratype, TL531 ♂ <bold>50</bold><italic><tp:taxon-name><tp:taxon-name-part taxon-name-part-type="genus" reg="Hoploscopa">Hoploscopa</tp:taxon-name-part> <tp:taxon-name-part taxon-name-part-type="species" reg="parvimacula">parvimacula</tp:taxon-name-part></tp:taxon-name></italic> sp. nov., holotype, TL510 ♂ <bold>51</bold><italic><tp:taxon-name><tp:taxon-name-part taxon-name-part-type="genus" reg="Hoploscopa">Hoploscopa</tp:taxon-name-part> <tp:taxon-name-part taxon-name-part-type="species" reg="kinabaluensis">kinabaluensis</tp:taxon-name-part></tp:taxon-name></italic> sp. nov., paratype, TL342 ♂. Abbreviations: c (cornutus), <abbrev xmlns:xlink="http://www.w3.org/1999/xlink" xlink:title="ductus ejaculatorius" id="ABBRID0EAKDK" xlink:type="simple">de</abbrev> (ductus ejaculatorius), g (gnathos), <abbrev xmlns:xlink="http://www.w3.org/1999/xlink" xlink:title="Juxta" id="ABBRID0EEKDK" xlink:type="simple">jx</abbrev> (juxta), s (saccus), <abbrev xmlns:xlink="http://www.w3.org/1999/xlink" xlink:title="Tegumen arms" id="ABBRID0EIKDK" xlink:type="simple">ta</abbrev> (tegumen arm), v (valva), <abbrev xmlns:xlink="http://www.w3.org/1999/xlink" xlink:title="Vinculum" id="ABBRID0EMKDK" xlink:type="simple">vc</abbrev> (vinculum), <abbrev xmlns:xlink="http://www.w3.org/1999/xlink" xlink:title="Uncus" id="ABBRID0EQKDK" xlink:type="simple">uc</abbrev> (uncus).</p></caption><graphic xmlns:xlink="http://www.w3.org/1999/xlink" xlink:href="zookeys-907-001-g005.jpg" position="float" orientation="portrait" xlink:type="simple" id="oo_375760.jpg"><uri content-type="original_file" xlink:type="simple">https://binary.pensoft.net/fig/375760</uri></graphic></fig><fig id="F12" position="float" orientation="portrait"><object-id xmlns:xlink="http://www.w3.org/1999/xlink" content-type="doi" xlink:type="simple">10.3897/zookeys.907.36563.figures87-90</object-id><object-id xmlns:xlink="http://www.w3.org/1999/xlink" content-type="arpha" xlink:type="simple">C14F7BDA-AEA4-5530-B660-5011BD1806F6</object-id><label>Figures 87–90.</label><caption><p>Female genitalia features of <italic><tp:taxon-name><tp:taxon-name-part taxon-name-part-type="genus" reg="Hoploscopa">Hoploscopa</tp:taxon-name-part></tp:taxon-name></italic>. <bold>87</bold><italic><tp:taxon-name><tp:taxon-name-part taxon-name-part-type="genus" reg="Hoploscopa">Hoploscopa</tp:taxon-name-part> <tp:taxon-name-part taxon-name-part-type="species" reg="albipuncta">albipuncta</tp:taxon-name-part></tp:taxon-name></italic> sp. nov., paratype, TL609 ♀ <bold>88</bold><italic><tp:taxon-name><tp:taxon-name-part taxon-name-part-type="genus" reg="Hoploscopa">Hoploscopa</tp:taxon-name-part> <tp:taxon-name-part taxon-name-part-type="species" reg="matheae">matheae</tp:taxon-name-part></tp:taxon-name></italic> sp. nov., paratype, TL599 ♀ <bold>89</bold><italic><tp:taxon-name><tp:taxon-name-part taxon-name-part-type="genus" reg="Hoploscopa">Hoploscopa</tp:taxon-name-part> <tp:taxon-name-part taxon-name-part-type="species" reg="sepanggi">sepanggi</tp:taxon-name-part></tp:taxon-name></italic> sp. nov., paratype, TL547 ♀ <bold>90</bold><italic><tp:taxon-name><tp:taxon-name-part taxon-name-part-type="genus" reg="Hoploscopa">Hoploscopa</tp:taxon-name-part> <tp:taxon-name-part taxon-name-part-type="species" reg="cynodonta">cynodonta</tp:taxon-name-part></tp:taxon-name></italic> sp. nov., paratype, TL625 ♀. Abbreviations: <abbrev xmlns:xlink="http://www.w3.org/1999/xlink" xlink:title="Anterior apophyses" id="ABBRID0E1EGK" xlink:type="simple">aa</abbrev> (anterior apophyses), at (antrum), <abbrev xmlns:xlink="http://www.w3.org/1999/xlink" xlink:title="Corpus bursae" id="ABBRID0E5EGK" xlink:type="simple">cb</abbrev> (corpus bursae), <abbrev xmlns:xlink="http://www.w3.org/1999/xlink" xlink:title="Broad sclerotisation of the corpus bursae" id="ABBRID0ECFGK" xlink:type="simple">cs</abbrev> (corpus sclerotization), <abbrev xmlns:xlink="http://www.w3.org/1999/xlink" xlink:title="Ductus bursae" id="ABBRID0EGFGK" xlink:type="simple">db</abbrev> (ductus bursae), ds (ductus seminalis), <abbrev xmlns:xlink="http://www.w3.org/1999/xlink" xlink:title="Posterior apophyses" id="ABBRID0EKFGK" xlink:type="simple">pa</abbrev> (posterior apophyses), <abbrev xmlns:xlink="http://www.w3.org/1999/xlink" xlink:title="Papillae" id="ABBRID0EOFGK" xlink:type="simple">pp</abbrev> (papillae anales), <abbrev xmlns:xlink="http://www.w3.org/1999/xlink" xlink:title="Segment VIII" id="ABBRID0ESFGK" xlink:type="simple">segm. VIII</abbrev> (segment VIII), t (thorn).</p></caption><graphic xmlns:xlink="http://www.w3.org/1999/xlink" xlink:href="zookeys-907-001-g012.jpg" position="float" orientation="portrait" xlink:type="simple" id="oo_375767.jpg"><uri content-type="original_file" xlink:type="simple">https://binary.pensoft.net/fig/375767</uri></graphic></fig></tp:treatment-sec></tp:taxon-treatment>
