# Supplementary material for: Twenty-six new species of Hoploscopa (Lepidoptera, Crambidae) from South-East Asia revealed by morphology and DNA barcoding
Source: Zookeys. 2020 Jan 29;907:1–99. doi: 10.3897/zookeys.907.36563 (PMC7002455; doi:10.3897/zookeys.907.36563)
Supplement: XML Treatment for Hoploscopa matheae [file zookeys.907.36563-treatment3.xml]

<!DOCTYPE tp:taxon-treatment
  PUBLIC "-//TaxonX//DTD Taxonomic Treatment Publishing DTD v0 20100105//EN" "tax-treatment-NSO.dtd">
<tp:taxon-treatment xmlns:tp="http://www.plazi.org/taxpub"><tp:treatment-meta><kwd-group><label>Taxon classification</label><kwd><named-content xmlns:xlink="http://www.w3.org/1999/xlink" content-type="kingdom">Animalia</named-content></kwd><kwd><named-content xmlns:xlink="http://www.w3.org/1999/xlink" content-type="order">Lepidoptera</named-content></kwd><kwd><named-content xmlns:xlink="http://www.w3.org/1999/xlink" content-type="family">Crambidae</named-content></kwd></kwd-group><mixed-citation publication-type="journal"><person-group><name><surname>Léger</surname><given-names>Théo</given-names></name><name><surname>Kehlmaier</surname><given-names>Christian</given-names></name><name><surname>Vairappan</surname><given-names>Charles S.</given-names></name><name><surname>Nuss</surname><given-names>Matthias</given-names></name></person-group><article-title>Twenty-six new species of <italic><tp:taxon-name><tp:taxon-name-part taxon-name-part-type="genus" reg="Hoploscopa">Hoploscopa</tp:taxon-name-part></tp:taxon-name></italic> (<tp:taxon-name><tp:taxon-name-part taxon-name-part-type="order">Lepidoptera</tp:taxon-name-part></tp:taxon-name>, <tp:taxon-name><tp:taxon-name-part taxon-name-part-type="family">Crambidae</tp:taxon-name-part></tp:taxon-name>) from South-East Asia revealed by morphology and DNA barcoding</article-title><source>Zookeys</source><day>29</day><month>1</month><year>2020</year><volume>907</volume><fpage>1</fpage><lpage>99</lpage><pub-id pub-id-type="doi">10.3897/zookeys.907.36563</pub-id></mixed-citation></tp:treatment-meta><tp:nomenclature><tp:taxon-name><object-id xmlns:xlink="http://www.w3.org/1999/xlink" content-type="arpha" xlink:type="simple">9377BB95-74F6-5576-B485-E607037A4B14</object-id>
              <tp:taxon-name-part taxon-name-part-type="genus" reg="Hoploscopa">Hoploscopa</tp:taxon-name-part>
              <tp:taxon-name-part taxon-name-part-type="species" reg="matheae">matheae</tp:taxon-name-part>
              <object-id xmlns:xlink="http://www.w3.org/1999/xlink" content-type="zoobank" xlink:type="simple">http://zoobank.org/D792135D-FFA9-49ED-8B76-C9802548E8E5</object-id>
            </tp:taxon-name><tp:taxon-authority>Léger &amp; Nuss</tp:taxon-authority><tp:taxon-status xmlns:xlink="http://www.w3.org/1999/xlink" xlink:type="simple">sp. nov.</tp:taxon-status><xref ref-type="fig" rid="F1">Figs 1</xref><xref ref-type="fig" rid="F5">, 47</xref><xref ref-type="fig" rid="F12">, 88</xref></tp:nomenclature><tp:treatment-sec sec-type="material" id="SECID0EW5AG"><title>Material examined.</title><p><bold><italic>Holotype</italic></bold>: ♀, with labels: “Malaysia: Sabah, Kundasang, | Kinabalu Mt. Lodge veranda, 6°0'42.15"N, 116°32'3.63"E, 1570 m, at day, 15.vi.2015, | leg. T. Léger &amp; R. Mally”; “DNA barcoding | BC <named-content xmlns:xlink="http://www.w3.org/1999/xlink" content-type="dwc:institutional_code" xlink:type="simple">MTD</named-content> Lep 3004”; “ITBC | 15”; “TL315 | ♀”. Deposited in <named-content xmlns:xlink="http://www.w3.org/1999/xlink" content-type="dwc:institutional_code" xlink:type="simple">BORN</named-content>.</p><p><bold><italic>Paratypes</italic></bold>: 1 ♂, 2 ♀. Brunei: 1 ♂ (NHMUK010923334, DNA voucher MTD8245, genitalia on slide TL730 ♂), 1 ♀ (NHMUK010923427), Bukit Retak, LP 238, GR 873804, 1365m, moss forest, 1–4.v.1989, leg. M. G. Allen &amp; K. R. Tuck (<named-content xmlns:xlink="http://www.w3.org/1999/xlink" content-type="dwc:institutional_code" xlink:type="simple">NHMUK</named-content>). Malaysia: 1 ♀ (DNA voucher MTD7426, genitalia on slide TL599 ♀), Sabah, Tawau Hills, Gelas River, 3.iii.2006, leg. W. + M. Mey (<named-content xmlns:xlink="http://www.w3.org/1999/xlink" content-type="dwc:institutional_code" xlink:type="simple">MFNB</named-content>).</p></tp:treatment-sec><tp:treatment-sec sec-type="material" id="SECID0EIABG"><title>Other specimens examined.</title><p>2 ♀. Indonesia: 1 ♀ (NHMUK010923426), Java, Singolangoe, Tengger, 5000 feet, 05.1934 (F. P. A. Kalis) [abdomen missing] (<named-content xmlns:xlink="http://www.w3.org/1999/xlink" content-type="dwc:institutional_code" xlink:type="simple">NHMUK</named-content>). Malaysia: 1 ♀ (NHMUK010923425, DNA voucher MTD8244 &amp; genitalia on slide TL729 ♀), Cameron Highlands, Gunung Brinchang, 15–23.viii.1986 (G. S. Robinson) (<named-content xmlns:xlink="http://www.w3.org/1999/xlink" content-type="dwc:institutional_code" xlink:type="simple">NHMUK</named-content>).</p></tp:treatment-sec><tp:treatment-sec sec-type="diagnosis" id="SECID0E5ABG"><title>Diagnosis.</title><p><italic><tp:taxon-name><tp:taxon-name-part taxon-name-part-type="genus" reg="Hoploscopa">Hoploscopa</tp:taxon-name-part> <tp:taxon-name-part taxon-name-part-type="species" reg="matheae">matheae</tp:taxon-name-part></tp:taxon-name></italic> sp. nov. is unique in the genus by its broad pale yellow forewing fascia crossed by postmedian brown line as well as the basal and distal discoidal spots circled with pale yellow.</p></tp:treatment-sec><tp:treatment-sec sec-type="Similar species" id="SECID0EPBBG"><title>Similar species.</title><p>No similar species known.</p></tp:treatment-sec><tp:treatment-sec sec-type="description" id="SECID0EUBBG"><title>Description.</title><p><bold><italic>Head.</italic></bold> Antennae dorsally with pale yellow scales. Proboscis dark brown. Maxillary palpi dark brown, basally and inwardly pale yellow. Labial palpi dark brown, ventro-basally pale yellow.</p><p><bold><italic>Thorax</italic></bold> (Fig. <xref ref-type="fig" rid="F1">1</xref>). Thorax dark brown, with two pale yellow stripes laterally and one dorsally. Collar pale yellow. Forewing length: 10 mm (♂ &amp; ♀); forewing ground colour dark brown, with darker scales at its base; basally with a roughly defined Z-line pale yellow; basal and distal discoidal stigma of a darker brown, circled with pale yellow, median discoidal stigma therebetween dark red in some specimens; broad median triangular pale yellow patch near dorsum, connected distally by a line to postmedian triangular pale yellow patch; subterminal pale yellow line following median line shape, originating at distal 1/4 of dorsum, inwardly incurved between A1+2 and Cu2, costally diverging toward apex; subterminal field broadly marked with scales of a lighter brown; fringes dark brown, with pale yellow dots. Hindwing pale brown. Forelegs dark brown. Midlegs brown; femur and tibia distally pale yellow; tarsi pale yellow. Hindlegs dark brown, femur-tibia articulation pale yellow; tibia distally pale yellow; tarsi bronze.</p><p><bold><italic>Abdomen</italic>.</bold> Male sternum A8 posterior margin straight.</p><p><bold><italic>Male genitalia</italic>.</bold> (<italic>N</italic> = 1) (Fig. <xref ref-type="fig" rid="F5">47</xref>). Uncus broad, narrowing on distal half, with apex truncate. Gnathos without posterior projection. Valva ventral margin slightly concave, bent dorsad on apical 1/5; dorsal margin conspicuously convex; apex blunt. Juxta with base slightly quadrangular, medially narrow, apex broadly incurved. Saccus not pronounced.</p><p><bold><italic>Female genitalia</italic></bold> (<italic>N</italic> = 2) (Fig. <xref ref-type="fig" rid="F12">88</xref>). Anterior apophyses with dorsal tip pointed dorsad at posterior 1/3. Antrum sclerotisation twice as long as broad. Ductus bursae of medium length, roughly straight. Corpus bursae pear-shaped, reticulate on posterior half, sclerotised between thorn and corpus opening. Thorn straight, with small dents pointing toward thorn apex, basally with small outwardly projected extension.</p></tp:treatment-sec><tp:treatment-sec sec-type="distribution" id="SECID0ELDBG"><title>Distribution.</title><p>Known from the Malay Peninsula, and Borneo (Brunei, Mount Kinabalu), at altitudes between 1,300 m and 1,600 m.</p></tp:treatment-sec><tp:treatment-sec sec-type="DNA barcoding" id="SECID0EQDBG"><title>DNA barcoding.</title><p>Specimen MTD8244 from the Malay Peninsula shows an K2P-distance of 2.2% with the two specimens from Borneo. It is recovered as a distinct MOTU in the species delimitation analyses. Specimens from Kinabalu and Tawau Hills share identical COI barcodes. No COI barcode was obtained for the specimen from Brunei (MTD8245).</p></tp:treatment-sec><tp:treatment-sec sec-type="etymology" id="SECID0EVDBG"><title>Etymology.</title><p>The species is named after Mathéa Léger, sister of the first author.</p></tp:treatment-sec><tp:treatment-sec sec-type="remarks" id="SECID0E1DBG"><title>Remarks.</title><p>One specimen from the <named-content xmlns:xlink="http://www.w3.org/1999/xlink" content-type="dwc:institutional_code" xlink:type="simple">NHMUK</named-content> collected on Mount Tengger (Indonesia, Java) in 1934 shares a similar wing pattern and thus potentially represents a conspecific specimen. Unfortunately, the abdomen of the specimen was missing. Specimen MTD8244 from the Malay Peninsula shows minor differences in wing pattern with those from Borneo: costal field, median discoidal stigma and subterminal field are dark red, and base of thorn on corpus bursae is thinner.</p></tp:treatment-sec><tp:treatment-sec><!--Section generated to contain objects referenced in tp:taxon-treatment.--><fig id="F1" position="float" orientation="portrait"><object-id xmlns:xlink="http://www.w3.org/1999/xlink" content-type="doi" xlink:type="simple">10.3897/zookeys.907.36563.figures1-3</object-id><object-id xmlns:xlink="http://www.w3.org/1999/xlink" content-type="arpha" xlink:type="simple">34E780F6-60CC-5B75-8B5A-A1483A236099</object-id><label>Figures 1–3.</label><caption><p>Habitus, venation and forewing pattern in <italic><tp:taxon-name><tp:taxon-name-part taxon-name-part-type="genus" reg="Hoploscopa">Hoploscopa</tp:taxon-name-part></tp:taxon-name></italic>. <bold>1</bold> Habitus of <italic><tp:taxon-name><tp:taxon-name-part taxon-name-part-type="genus" reg="Hoploscopa">Hoploscopa</tp:taxon-name-part> <tp:taxon-name-part taxon-name-part-type="species" reg="matheae">matheae</tp:taxon-name-part></tp:taxon-name></italic> sp. nov., holotype, ♀, Malaysia, Sabah, Kundasang, Kinabalu Mt. Lodge veranda, <named-content xmlns:xlink="http://www.w3.org/1999/xlink" content-type="dwc:verbatimCoordinates" xlink:type="simple"><named-content content-type="geo-json" specific-use="{&#34;type&#34;:&#34;Point&#34;,&#34;coordinates&#34;:[116.534342,6.011708]}" id="NCID0EA3AE" xlink:type="simple">6°0'42.15"N, 116°32'3.63"E</named-content></named-content>, 1570 m (T. Léger &amp; R. Mally) (genitalia on slide TL315 ♀) <bold>2</bold> wing venation of <italic><tp:taxon-name><tp:taxon-name-part taxon-name-part-type="genus" reg="Hoploscopa">Hoploscopa</tp:taxon-name-part></tp:taxon-name></italic> species: <italic><tp:taxon-name><tp:taxon-name-part taxon-name-part-type="genus" reg="Hoploscopa">H.</tp:taxon-name-part> <tp:taxon-name-part taxon-name-part-type="species" reg="jubata">jubata</tp:taxon-name-part></tp:taxon-name></italic> sp. nov., paratype, ♂, Papua New Guinea, Morobe Prov., nr Bulolo, Mt Susu Nat. Res., <italic><tp:taxon-name><tp:taxon-name-part taxon-name-part-type="genus" reg="Araucaria">Araucaria</tp:taxon-name-part></tp:taxon-name></italic> For., 975 m, 27–28 Aug 1983 (S. Miller) (wing preparation TL706) <bold>3</bold> nomenclature used for description of forewing pattern of <italic><tp:taxon-name><tp:taxon-name-part taxon-name-part-type="genus" reg="Hoploscopa">Hoploscopa</tp:taxon-name-part></tp:taxon-name></italic> spp. Abbreviations: <abbrev xmlns:xlink="http://www.w3.org/1999/xlink" xlink:title="basal patch" id="ABBRID0EJ4AE" xlink:type="simple">bp</abbrev> (basal patch), <abbrev xmlns:xlink="http://www.w3.org/1999/xlink" xlink:title="basal streak" id="ABBRID0EN4AE" xlink:type="simple">bs</abbrev> (basal streak), <abbrev xmlns:xlink="http://www.w3.org/1999/xlink" xlink:title="costal field" id="ABBRID0ER4AE" xlink:type="simple">cf</abbrev> (costal field), <abbrev xmlns:xlink="http://www.w3.org/1999/xlink" xlink:title="distal discoidal stigmata" id="ABBRID0EV4AE" xlink:type="simple">dds</abbrev> (distal discoidal stigma), <abbrev xmlns:xlink="http://www.w3.org/1999/xlink" xlink:title="median cubital patch" id="ABBRID0EZ4AE" xlink:type="simple">mcp</abbrev> (median cubital patch), <abbrev xmlns:xlink="http://www.w3.org/1999/xlink" xlink:title="median discoidal stigma" id="ABBRID0E44AE" xlink:type="simple">mds</abbrev> (median discoidal stigma), <abbrev xmlns:xlink="http://www.w3.org/1999/xlink" xlink:title="median cubital patc" id="ABBRID0EB5AE" xlink:type="simple">mdp</abbrev> (median dorsal patch), <abbrev xmlns:xlink="http://www.w3.org/1999/xlink" xlink:title="proximal discoidal stigmata" id="ABBRID0EF5AE" xlink:type="simple">pds</abbrev> (proximal discoidal stigma), <abbrev xmlns:xlink="http://www.w3.org/1999/xlink" xlink:title="postmedian area" id="ABBRID0EJ5AE" xlink:type="simple">pma</abbrev> (postmedian area), <abbrev xmlns:xlink="http://www.w3.org/1999/xlink" xlink:title="postmedian line" id="ABBRID0EN5AE" xlink:type="simple">pml</abbrev> (postmedian line), <abbrev xmlns:xlink="http://www.w3.org/1999/xlink" xlink:title="postmedian patch" id="ABBRID0ER5AE" xlink:type="simple">pmp</abbrev> (postmedian patch), <abbrev xmlns:xlink="http://www.w3.org/1999/xlink" xlink:title="subterminal field" id="ABBRID0EV5AE" xlink:type="simple">sbf</abbrev> (subterminal field), <abbrev xmlns:xlink="http://www.w3.org/1999/xlink" xlink:title="subterminal line" id="ABBRID0EZ5AE" xlink:type="simple">sbl</abbrev> (subterminal line).</p></caption><graphic xmlns:xlink="http://www.w3.org/1999/xlink" xlink:href="zookeys-907-001-g001.jpg" position="float" orientation="portrait" xlink:type="simple" id="oo_375756.jpg"><uri content-type="original_file" xlink:type="simple">https://binary.pensoft.net/fig/375756</uri></graphic></fig><fig id="F5" position="float" orientation="portrait"><object-id xmlns:xlink="http://www.w3.org/1999/xlink" content-type="doi" xlink:type="simple">10.3897/zookeys.907.36563.figures46-51</object-id><object-id xmlns:xlink="http://www.w3.org/1999/xlink" content-type="arpha" xlink:type="simple">D7E4F774-77CB-5DC9-968F-698221F766EE</object-id><label>Figures 46–51.</label><caption><p>Male genitalia features of <italic><tp:taxon-name><tp:taxon-name-part taxon-name-part-type="genus" reg="Hoploscopa">Hoploscopa</tp:taxon-name-part></tp:taxon-name></italic>. For each figure left above: genitalia without phallus; left below: phallus; right above: gnathos drawing; right below: juxta drawing. <bold>46</bold><italic><tp:taxon-name><tp:taxon-name-part taxon-name-part-type="genus" reg="Hoploscopa">Hoploscopa</tp:taxon-name-part> <tp:taxon-name-part taxon-name-part-type="species" reg="albipuncta">albipuncta</tp:taxon-name-part></tp:taxon-name></italic> sp. nov., paratype, TL336 ♂ (genitalia without phallus), TL635 ♂ (phallus) <bold>47</bold><italic><tp:taxon-name><tp:taxon-name-part taxon-name-part-type="genus" reg="Hoploscopa">Hoploscopa</tp:taxon-name-part> <tp:taxon-name-part taxon-name-part-type="species" reg="matheae">matheae</tp:taxon-name-part></tp:taxon-name></italic> sp. nov., paratype, TL730 ♂ <bold>48</bold><italic><tp:taxon-name><tp:taxon-name-part taxon-name-part-type="genus" reg="Hoploscopa">Hoploscopa</tp:taxon-name-part> <tp:taxon-name-part taxon-name-part-type="species" reg="sepanggi">sepanggi</tp:taxon-name-part></tp:taxon-name></italic> sp. nov., paratype, TL641 ♂ <bold>49</bold><italic><tp:taxon-name><tp:taxon-name-part taxon-name-part-type="genus" reg="Hoploscopa">Hoploscopa</tp:taxon-name-part> <tp:taxon-name-part taxon-name-part-type="species" reg="cynodonta">cynodonta</tp:taxon-name-part></tp:taxon-name></italic> sp. nov., paratype, TL531 ♂ <bold>50</bold><italic><tp:taxon-name><tp:taxon-name-part taxon-name-part-type="genus" reg="Hoploscopa">Hoploscopa</tp:taxon-name-part> <tp:taxon-name-part taxon-name-part-type="species" reg="parvimacula">parvimacula</tp:taxon-name-part></tp:taxon-name></italic> sp. nov., holotype, TL510 ♂ <bold>51</bold><italic><tp:taxon-name><tp:taxon-name-part taxon-name-part-type="genus" reg="Hoploscopa">Hoploscopa</tp:taxon-name-part> <tp:taxon-name-part taxon-name-part-type="species" reg="kinabaluensis">kinabaluensis</tp:taxon-name-part></tp:taxon-name></italic> sp. nov., paratype, TL342 ♂. Abbreviations: c (cornutus), <abbrev xmlns:xlink="http://www.w3.org/1999/xlink" xlink:title="ductus ejaculatorius" id="ABBRID0EAKDK" xlink:type="simple">de</abbrev> (ductus ejaculatorius), g (gnathos), <abbrev xmlns:xlink="http://www.w3.org/1999/xlink" xlink:title="Juxta" id="ABBRID0EEKDK" xlink:type="simple">jx</abbrev> (juxta), s (saccus), <abbrev xmlns:xlink="http://www.w3.org/1999/xlink" xlink:title="Tegumen arms" id="ABBRID0EIKDK" xlink:type="simple">ta</abbrev> (tegumen arm), v (valva), <abbrev xmlns:xlink="http://www.w3.org/1999/xlink" xlink:title="Vinculum" id="ABBRID0EMKDK" xlink:type="simple">vc</abbrev> (vinculum), <abbrev xmlns:xlink="http://www.w3.org/1999/xlink" xlink:title="Uncus" id="ABBRID0EQKDK" xlink:type="simple">uc</abbrev> (uncus).</p></caption><graphic xmlns:xlink="http://www.w3.org/1999/xlink" xlink:href="zookeys-907-001-g005.jpg" position="float" orientation="portrait" xlink:type="simple" id="oo_375760.jpg"><uri content-type="original_file" xlink:type="simple">https://binary.pensoft.net/fig/375760</uri></graphic></fig><fig id="F12" position="float" orientation="portrait"><object-id xmlns:xlink="http://www.w3.org/1999/xlink" content-type="doi" xlink:type="simple">10.3897/zookeys.907.36563.figures87-90</object-id><object-id xmlns:xlink="http://www.w3.org/1999/xlink" content-type="arpha" xlink:type="simple">C14F7BDA-AEA4-5530-B660-5011BD1806F6</object-id><label>Figures 87–90.</label><caption><p>Female genitalia features of <italic><tp:taxon-name><tp:taxon-name-part taxon-name-part-type="genus" reg="Hoploscopa">Hoploscopa</tp:taxon-name-part></tp:taxon-name></italic>. <bold>87</bold><italic><tp:taxon-name><tp:taxon-name-part taxon-name-part-type="genus" reg="Hoploscopa">Hoploscopa</tp:taxon-name-part> <tp:taxon-name-part taxon-name-part-type="species" reg="albipuncta">albipuncta</tp:taxon-name-part></tp:taxon-name></italic> sp. nov., paratype, TL609 ♀ <bold>88</bold><italic><tp:taxon-name><tp:taxon-name-part taxon-name-part-type="genus" reg="Hoploscopa">Hoploscopa</tp:taxon-name-part> <tp:taxon-name-part taxon-name-part-type="species" reg="matheae">matheae</tp:taxon-name-part></tp:taxon-name></italic> sp. nov., paratype, TL599 ♀ <bold>89</bold><italic><tp:taxon-name><tp:taxon-name-part taxon-name-part-type="genus" reg="Hoploscopa">Hoploscopa</tp:taxon-name-part> <tp:taxon-name-part taxon-name-part-type="species" reg="sepanggi">sepanggi</tp:taxon-name-part></tp:taxon-name></italic> sp. nov., paratype, TL547 ♀ <bold>90</bold><italic><tp:taxon-name><tp:taxon-name-part taxon-name-part-type="genus" reg="Hoploscopa">Hoploscopa</tp:taxon-name-part> <tp:taxon-name-part taxon-name-part-type="species" reg="cynodonta">cynodonta</tp:taxon-name-part></tp:taxon-name></italic> sp. nov., paratype, TL625 ♀. Abbreviations: <abbrev xmlns:xlink="http://www.w3.org/1999/xlink" xlink:title="Anterior apophyses" id="ABBRID0E1EGK" xlink:type="simple">aa</abbrev> (anterior apophyses), at (antrum), <abbrev xmlns:xlink="http://www.w3.org/1999/xlink" xlink:title="Corpus bursae" id="ABBRID0E5EGK" xlink:type="simple">cb</abbrev> (corpus bursae), <abbrev xmlns:xlink="http://www.w3.org/1999/xlink" xlink:title="Broad sclerotisation of the corpus bursae" id="ABBRID0ECFGK" xlink:type="simple">cs</abbrev> (corpus sclerotization), <abbrev xmlns:xlink="http://www.w3.org/1999/xlink" xlink:title="Ductus bursae" id="ABBRID0EGFGK" xlink:type="simple">db</abbrev> (ductus bursae), ds (ductus seminalis), <abbrev xmlns:xlink="http://www.w3.org/1999/xlink" xlink:title="Posterior apophyses" id="ABBRID0EKFGK" xlink:type="simple">pa</abbrev> (posterior apophyses), <abbrev xmlns:xlink="http://www.w3.org/1999/xlink" xlink:title="Papillae" id="ABBRID0EOFGK" xlink:type="simple">pp</abbrev> (papillae anales), <abbrev xmlns:xlink="http://www.w3.org/1999/xlink" xlink:title="Segment VIII" id="ABBRID0ESFGK" xlink:type="simple">segm. VIII</abbrev> (segment VIII), t (thorn).</p></caption><graphic xmlns:xlink="http://www.w3.org/1999/xlink" xlink:href="zookeys-907-001-g012.jpg" position="float" orientation="portrait" xlink:type="simple" id="oo_375767.jpg"><uri content-type="original_file" xlink:type="simple">https://binary.pensoft.net/fig/375767</uri></graphic></fig></tp:treatment-sec></tp:taxon-treatment>
