# Supplementary material for: Twenty-six new species of Hoploscopa (Lepidoptera, Crambidae) from South-East Asia revealed by morphology and DNA barcoding
Source: Zookeys. 2020 Jan 29;907:1–99. doi: 10.3897/zookeys.907.36563 (PMC7002455; doi:10.3897/zookeys.907.36563)
Supplement: XML Treatment for Hoploscopa cynodonta [file zookeys.907.36563-treatment5.xml]

<!DOCTYPE tp:taxon-treatment
  PUBLIC "-//TaxonX//DTD Taxonomic Treatment Publishing DTD v0 20100105//EN" "tax-treatment-NSO.dtd">
<tp:taxon-treatment xmlns:tp="http://www.plazi.org/taxpub"><tp:treatment-meta><kwd-group><label>Taxon classification</label><kwd><named-content xmlns:xlink="http://www.w3.org/1999/xlink" content-type="kingdom">Animalia</named-content></kwd><kwd><named-content xmlns:xlink="http://www.w3.org/1999/xlink" content-type="order">Lepidoptera</named-content></kwd><kwd><named-content xmlns:xlink="http://www.w3.org/1999/xlink" content-type="family">Crambidae</named-content></kwd></kwd-group><mixed-citation publication-type="journal"><person-group><name><surname>Léger</surname><given-names>Théo</given-names></name><name><surname>Kehlmaier</surname><given-names>Christian</given-names></name><name><surname>Vairappan</surname><given-names>Charles S.</given-names></name><name><surname>Nuss</surname><given-names>Matthias</given-names></name></person-group><article-title>Twenty-six new species of <italic><tp:taxon-name><tp:taxon-name-part taxon-name-part-type="genus" reg="Hoploscopa">Hoploscopa</tp:taxon-name-part></tp:taxon-name></italic> (<tp:taxon-name><tp:taxon-name-part taxon-name-part-type="order">Lepidoptera</tp:taxon-name-part></tp:taxon-name>, <tp:taxon-name><tp:taxon-name-part taxon-name-part-type="family">Crambidae</tp:taxon-name-part></tp:taxon-name>) from South-East Asia revealed by morphology and DNA barcoding</article-title><source>Zookeys</source><day>29</day><month>1</month><year>2020</year><volume>907</volume><fpage>1</fpage><lpage>99</lpage><pub-id pub-id-type="doi">10.3897/zookeys.907.36563</pub-id></mixed-citation></tp:treatment-meta><tp:nomenclature><tp:taxon-name><object-id xmlns:xlink="http://www.w3.org/1999/xlink" content-type="arpha" xlink:type="simple">1B7D5887-760E-5362-9F89-DE550F77283F</object-id>
              <tp:taxon-name-part taxon-name-part-type="genus" reg="Hoploscopa">Hoploscopa</tp:taxon-name-part>
              <tp:taxon-name-part taxon-name-part-type="species" reg="cynodonta">cynodonta</tp:taxon-name-part>
              <object-id xmlns:xlink="http://www.w3.org/1999/xlink" content-type="zoobank" xlink:type="simple">http://zoobank.org/55B144AD-1AF7-4023-BC82-E5E2750AFE88</object-id>
            </tp:taxon-name><tp:taxon-authority>Léger &amp; Nuss</tp:taxon-authority><tp:taxon-status xmlns:xlink="http://www.w3.org/1999/xlink" xlink:type="simple">sp. nov.</tp:taxon-status><xref ref-type="fig" rid="F2">Figs 6</xref><xref ref-type="fig" rid="F5">, 49</xref><xref ref-type="fig" rid="F12">, 90</xref></tp:nomenclature><tp:treatment-sec sec-type="material" id="SECID0EAOBG"><title>Material examined.</title><p><bold><italic>Holotype</italic></bold>: ♂, with labels: “Malaysia, Sabah, Kinabalu Park H[ead]Q[quarters], | junction Kiau View- and Pandanus | Trail, 6°0'32.84"N, 116°32'14.94"E, | 1690 m, UV light, 07.vi.2015, | leg. T. Léger &amp; R. Mally”; “DNA voucher | Lepidoptera | <named-content xmlns:xlink="http://www.w3.org/1999/xlink" content-type="dwc:institutional_code" xlink:type="simple">MTD</named-content> 2015 | [vertically written:] no. 3066”; “TL327 | ♂”. Deposited in <named-content xmlns:xlink="http://www.w3.org/1999/xlink" content-type="dwc:institutional_code" xlink:type="simple">BORN</named-content>.</p><p><bold><italic>Paratypes</italic></bold>: 4 ♂, 2 ♀. Brunei: 2 ♂ (1 with NHMUK010923398, DNA voucher MTD8233 &amp; genitalia on slide TL746; 1 with NHMUK010923401), 1 ♀ (NHMUK010923400), Ulu Temburong, LP 298, GR 838892, 300 m, 26–30-iv-1989, leg. M. Allen &amp; K. Tuck (<named-content xmlns:xlink="http://www.w3.org/1999/xlink" content-type="dwc:institutional_code" xlink:type="simple">NHMUK</named-content>). Malaysia: 1 ♂ (genitalia on slide TL531 ♂), Sabah, Kinabalu National Park, Timpohon Gate, 700 m from Liwagu Trail starting point, near Liwagu River, <named-content xmlns:xlink="http://www.w3.org/1999/xlink" content-type="dwc:verbatimCoordinates" xlink:type="simple"><named-content content-type="geo-json" specific-use="{&#34;type&#34;:&#34;Point&#34;,&#34;coordinates&#34;:[116.549722,6.027778]}" id="NCID0ENPBG" xlink:type="simple">6°1'40"N, 116°32'59"E</named-content></named-content>, 1700 m, 18.vi.2015, leg. Léger &amp; R. Mally (<named-content xmlns:xlink="http://www.w3.org/1999/xlink" content-type="dwc:institutional_code" xlink:type="simple">MTD</named-content>); 1 ♀ (DNA voucher MTD7425 &amp; genitalia on slide TL625 ♀), Sabah, Tawau Hills National Park, Headquarter, waterfall, 23–27.xi.2006, leg. W. Mey &amp; K. Ebert (<named-content xmlns:xlink="http://www.w3.org/1999/xlink" content-type="dwc:institutional_code" xlink:type="simple">MFNB</named-content>). 1 ♂ (NHMUK010923352), Sabah, Gunung Monkobo, 5.48N, 116.56E, dipterocarp forest, 945m, 14–23.viii.1987, leg. K. Tuck (<named-content xmlns:xlink="http://www.w3.org/1999/xlink" content-type="dwc:institutional_code" xlink:type="simple">NHMUK</named-content>).</p></tp:treatment-sec><tp:treatment-sec sec-type="diagnosis" id="SECID0EKQBG"><title>Diagnosis.</title><p>This relatively small-sized species (forewing length 8–10 mm) shows brown forewings with red markings edged with pale yellow. The median discoidal stigma is oval, red, edged with pale yellow, median cubital patch is reduced to a small streak and median dorsal patch is absent. The postmedian patch consists of a mix of red and brown scales, at costa forming triangular pale yellow patch. Male genitalia are unique in the conspicuously incurved ventral margin of the valva, medially extending into a tip pointing ventrad. In female genitalia, the corpus bursae is small, globular, and bears a crest of sclerotised acanthae between thorn and corpus opening.</p></tp:treatment-sec><tp:treatment-sec sec-type="Similar species" id="SECID0EPQBG"><title>Similar species.</title><p><italic><tp:taxon-name><tp:taxon-name-part taxon-name-part-type="genus" reg="Hoploscopa">Hoploscopa</tp:taxon-name-part> <tp:taxon-name-part taxon-name-part-type="species" reg="isarogensis">isarogensis</tp:taxon-name-part></tp:taxon-name></italic> sp. nov.; to a lesser extent <italic><tp:taxon-name><tp:taxon-name-part taxon-name-part-type="genus" reg="Hoploscopa">H.</tp:taxon-name-part> <tp:taxon-name-part taxon-name-part-type="species" reg="mallyi">mallyi</tp:taxon-name-part></tp:taxon-name></italic> sp. nov., <italic><tp:taxon-name><tp:taxon-name-part taxon-name-part-type="genus" reg="Hoploscopa">H.</tp:taxon-name-part> <tp:taxon-name-part taxon-name-part-type="species" reg="agtuuganonensis">agtuuganonensis</tp:taxon-name-part></tp:taxon-name></italic> sp. nov., <italic><tp:taxon-name><tp:taxon-name-part taxon-name-part-type="genus" reg="Hoploscopa">H.</tp:taxon-name-part> <tp:taxon-name-part taxon-name-part-type="species" reg="gracilis">gracilis</tp:taxon-name-part></tp:taxon-name></italic> sp. nov., <italic><tp:taxon-name><tp:taxon-name-part taxon-name-part-type="genus" reg="Hoploscopa">H.</tp:taxon-name-part> <tp:taxon-name-part taxon-name-part-type="species" reg="ignitamaculae">ignitamaculae</tp:taxon-name-part></tp:taxon-name></italic> sp. nov. Median cubital and dorsal patches form with the median discoidal stigma a disrupted pale yellow band (median dorsal patch not marked in <italic><tp:taxon-name><tp:taxon-name-part taxon-name-part-type="genus" reg="Hoploscopa">H.</tp:taxon-name-part> <tp:taxon-name-part taxon-name-part-type="species" reg="mallyi">mallyi</tp:taxon-name-part></tp:taxon-name></italic> sp. nov.), and postmedian pale yellow marking at costa is reduced to a blotch in above listed species. <italic><tp:taxon-name><tp:taxon-name-part taxon-name-part-type="genus" reg="Hoploscopa">Hoploscopa</tp:taxon-name-part> <tp:taxon-name-part taxon-name-part-type="species" reg="gracilis">gracilis</tp:taxon-name-part></tp:taxon-name></italic> sp. nov. and <italic><tp:taxon-name><tp:taxon-name-part taxon-name-part-type="genus" reg="Hoploscopa">H.</tp:taxon-name-part> <tp:taxon-name-part taxon-name-part-type="species" reg="mallyi">mallyi</tp:taxon-name-part></tp:taxon-name></italic> sp. nov. are slightly larger (9–12 mm). Comparison of the male genitalia allows unequivocal separation from these species. In female genitalia, <italic><tp:taxon-name><tp:taxon-name-part taxon-name-part-type="genus" reg="Hoploscopa">H.</tp:taxon-name-part> <tp:taxon-name-part taxon-name-part-type="species" reg="isarogensis">isarogensis</tp:taxon-name-part></tp:taxon-name></italic> sp. nov. displays a narrower and slightly longer ductus bursae and a larger corpus bursae with large curved thorn, while it is small and straight in <italic><tp:taxon-name><tp:taxon-name-part taxon-name-part-type="genus" reg="Hoploscopa">H.</tp:taxon-name-part> <tp:taxon-name-part taxon-name-part-type="species" reg="cynodonta">cynodonta</tp:taxon-name-part></tp:taxon-name></italic> sp. nov. Female genitalia of <italic><tp:taxon-name><tp:taxon-name-part taxon-name-part-type="genus" reg="Hoploscopa">H.</tp:taxon-name-part> <tp:taxon-name-part taxon-name-part-type="species" reg="mallyi">mallyi</tp:taxon-name-part></tp:taxon-name></italic> sp. nov., <italic><tp:taxon-name><tp:taxon-name-part taxon-name-part-type="genus" reg="Hoploscopa">H.</tp:taxon-name-part> <tp:taxon-name-part taxon-name-part-type="species" reg="agtuuganonensis">agtuuganonensis</tp:taxon-name-part></tp:taxon-name></italic> sp. nov., and <italic><tp:taxon-name><tp:taxon-name-part taxon-name-part-type="genus" reg="Hoploscopa">H.</tp:taxon-name-part> <tp:taxon-name-part taxon-name-part-type="species" reg="gracilis">gracilis</tp:taxon-name-part></tp:taxon-name></italic> sp. nov. share the broad ductus bursae, the small globular corpus bursae with <italic><tp:taxon-name><tp:taxon-name-part taxon-name-part-type="genus" reg="Hoploscopa">H.</tp:taxon-name-part> <tp:taxon-name-part taxon-name-part-type="species" reg="cynodonta">cynodonta</tp:taxon-name-part></tp:taxon-name></italic> sp. nov. but have a longer ductus bursae, and the sclerotisation of corpus bursae is large and diffuse.</p></tp:treatment-sec><tp:treatment-sec sec-type="description" id="SECID0EPVBG"><title>Description.</title><p><bold><italic>Head</italic>.</bold> Antennae dorsally with pale yellow scales. Proboscis brown to pale brown. Maxillary palpi brown, base and inner side pale yellow. Labial palpi brown, ventrally pale yellow.</p><p><bold><italic>Thorax</italic></bold> (Fig. <xref ref-type="fig" rid="F2">6</xref>). Collar white. Forewing length: 8–10 mm (♂), 8 mm (♀); forewing ground colour brown; basal longitudinal red streak basally surrounded with pale yellow U-shaped spot; costal field red; median discoidal stigma oval, red with pale yellow edges; median cubital patch forming longitudinal pale yellow rectangle; postmedian patch red, with basal edge pale yellow, distally abutted with pale yellow triangular costal patch; postmedian line costally marked; postmedian suffusion of pale yellow and pale brown scales, distally edged by pale yellow subterminal line; subterminal field marked with red; fringe chequered pale yellow and brown. Hindwing pale brown. Forelegs and midlegs brown. Hindlegs with femur brown; tibia pale yellow, distally brown; tarsi bronze speckled with pale yellow.</p><p><bold><italic>Abdomen</italic>.</bold> Male sternum A8 posterior margin forming two conspicuous triangular tips, with short, rounded lateral projections.</p><p><bold><italic>Male genitalia</italic></bold> (<italic>N</italic> = 2) (Fig. <xref ref-type="fig" rid="F5">49</xref>). Uncus medially slightly widened, narrowing toward apex, apex duck beak-shaped, medio-ventrally with a bump and two ridges. Gnathos projection roughly triangular, ca. 1/4 of uncus length, with rounded apex. Valva ventral margin with basal half sclerotised, at 1/4 conspicuously incurved into a semi-circle, protruded medio-ventrally into a tooth-like tip pointing ventrad; valva dorsal margin convex, apex truncate. Juxta with base rounded, medially narrowed, apical half laterally protruded, apex broad, not sclerotised. Saccus quadrangular, conspicuously produced anterad.</p><p><bold><italic>Female genitalia</italic></bold> (<italic>N</italic> = 1) (Fig. <xref ref-type="fig" rid="F12">90</xref>). Posterior apophyses bent ventrad. Anterior apophyses with small dorsal bump at 1/3. Antrum sclerotisation twice as long as broad, barely sclerotised. Ductus bursae of medium length, broad, with a narrow loop before corpus bursae. Corpus bursae globular, reticulated, with crest of sclerotised acanthae between thorn and corpus opening. Thorn straight, slightly incurved at apex, with small dents pointing toward thorn base.</p></tp:treatment-sec><tp:treatment-sec sec-type="distribution" id="SECID0EGXBG"><title>Distribution.</title><p>Known on Borneo from Brunei to the Mount Kinabalu, the Mount Monkobo (1,759m) and the Tawau Hills in Sabah (Malaysia), at altitudes between 300 and 1,700 m.</p></tp:treatment-sec><tp:treatment-sec sec-type="DNA barcoding" id="SECID0ELXBG"><title>DNA barcoding.</title><p>Specimens <named-content xmlns:xlink="http://www.w3.org/1999/xlink" content-type="dwc:institutional_code" xlink:type="simple">MTD</named-content> LEP3066 from Mount Kinabalu and MTD7425 from Tawau Hills differ by 0.4%. The nearest neighbour is <italic><tp:taxon-name><tp:taxon-name-part taxon-name-part-type="genus" reg="Hoploscopa">H.</tp:taxon-name-part> <tp:taxon-name-part taxon-name-part-type="species" reg="isarogensis">isarogensis</tp:taxon-name-part></tp:taxon-name></italic> sp. nov. from the Philippines (K2P-dist = 2.3–3%).</p></tp:treatment-sec><tp:treatment-sec sec-type="etymology" id="SECID0EEYBG"><title>Etymology.</title><p>Formed by apposition of the Greek words <italic>cyno</italic>-, of the dog, and <italic>odous</italic>, tooth, referring to the conspicuous tooth-like extension on the ventral margin of the valva in male genitalia.</p></tp:treatment-sec><tp:treatment-sec><!--Section generated to contain objects referenced in tp:taxon-treatment.--><fig id="F2" position="float" orientation="portrait"><object-id xmlns:xlink="http://www.w3.org/1999/xlink" content-type="doi" xlink:type="simple">10.3897/zookeys.907.36563.figures4-18</object-id><object-id xmlns:xlink="http://www.w3.org/1999/xlink" content-type="arpha" xlink:type="simple">9A82DD94-BF2D-55BE-B1F5-4EC4B1938356</object-id><label>Figures 4–18.</label><caption><p>Forewing of <italic><tp:taxon-name><tp:taxon-name-part taxon-name-part-type="genus" reg="Hoploscopa">Hoploscopa</tp:taxon-name-part></tp:taxon-name></italic> species. <bold>4</bold><italic><tp:taxon-name><tp:taxon-name-part taxon-name-part-type="genus" reg="Hoploscopa">Hoploscopa</tp:taxon-name-part> <tp:taxon-name-part taxon-name-part-type="species" reg="albipuncta">albipuncta</tp:taxon-name-part></tp:taxon-name></italic> sp. nov., holotype, ♂, Malaysia, Sabah, Kinabalu Park HQ, Timpohon Gate, 700 m from Liwagu Trail starting point, near Liwagu River, <named-content xmlns:xlink="http://www.w3.org/1999/xlink" content-type="dwc:verbatimCoordinates" xlink:type="simple"><named-content content-type="geo-json" specific-use="{&#34;type&#34;:&#34;Point&#34;,&#34;coordinates&#34;:[116.549722,6.027778]}" id="NCID0EPUAG" xlink:type="simple">6°1'40"N, 116°32'59"E</named-content></named-content>, 1760 m, 18.vi.2015 (T. Léger &amp; R. Mally) (genitalia on slide TL335 ♂) <bold>5</bold><italic><tp:taxon-name><tp:taxon-name-part taxon-name-part-type="genus" reg="Hoploscopa">Hoploscopa</tp:taxon-name-part> <tp:taxon-name-part taxon-name-part-type="species" reg="sepanggi">sepanggi</tp:taxon-name-part></tp:taxon-name></italic> sp. nov., holotype, ♂, Malaysia, Sabah, Mesilau Nature Resort, <named-content xmlns:xlink="http://www.w3.org/1999/xlink" content-type="dwc:verbatimCoordinates" xlink:type="simple"><named-content content-type="geo-json" specific-use="{&#34;type&#34;:&#34;Point&#34;,&#34;coordinates&#34;:[116.596675,6.045475]}" id="NCID0EEVAG" xlink:type="simple">6°2'43.71"N, 116°35'48.03'E</named-content></named-content>, 1925 m, at lamps, 30.v.2015 (T. Léger &amp; R. Mally) <bold>6</bold><italic><tp:taxon-name><tp:taxon-name-part taxon-name-part-type="genus" reg="Hoploscopa">Hoploscopa</tp:taxon-name-part> <tp:taxon-name-part taxon-name-part-type="species" reg="cynodonta">cynodonta</tp:taxon-name-part></tp:taxon-name></italic> sp. nov., holotype, ♂, Malaysia, Sabah, Kinabalu Park HQ, junction Kiau View- and Pandanus Trail, <named-content xmlns:xlink="http://www.w3.org/1999/xlink" content-type="dwc:verbatimCoordinates" xlink:type="simple"><named-content content-type="geo-json" specific-use="{&#34;type&#34;:&#34;Point&#34;,&#34;coordinates&#34;:[116.537483,6.009122]}" id="NCID0EZVAG" xlink:type="simple">6°0'32.84"N, 116°32'14.94"E</named-content></named-content>, 1690m, UV light, 07.vi.2015 (T. Léger &amp; R. Mally) (genitalia on slide TL327 ♂) <bold>7</bold><italic><tp:taxon-name><tp:taxon-name-part taxon-name-part-type="genus" reg="Hoploscopa">Hoploscopa</tp:taxon-name-part> <tp:taxon-name-part taxon-name-part-type="species" reg="parvimacula">parvimacula</tp:taxon-name-part></tp:taxon-name></italic> sp. nov., paratype, ♀, Sabah, Mesilau Nature Resort, <named-content xmlns:xlink="http://www.w3.org/1999/xlink" content-type="dwc:verbatimCoordinates" xlink:type="simple"><named-content content-type="geo-json" specific-use="{&#34;type&#34;:&#34;Point&#34;,&#34;coordinates&#34;:[116.596675,6.045475]}" id="NCID0EOWAG" xlink:type="simple">6°2'43.71"N, 116°35'48.03"E</named-content></named-content>, 1925 m, at lamps, 30.v.2015 (T. Léger &amp; R. Mally) (genitalia on slide TL312 ♀. <bold>8</bold><italic><tp:taxon-name><tp:taxon-name-part taxon-name-part-type="genus" reg="Hoploscopa">Hoploscopa</tp:taxon-name-part> <tp:taxon-name-part taxon-name-part-type="species" reg="kinabaluensis">kinabaluensis</tp:taxon-name-part></tp:taxon-name></italic> sp. nov., paratype, ♀, Sabah, Kinabalu Park HQ, Timpohon Gate, 700 m from Liwagu trail starting point, near Liwagu River, <named-content xmlns:xlink="http://www.w3.org/1999/xlink" content-type="dwc:verbatimCoordinates" xlink:type="simple"><named-content content-type="geo-json" specific-use="{&#34;type&#34;:&#34;Point&#34;,&#34;coordinates&#34;:[116.549722,6.027778]}" id="NCID0EDXAG" xlink:type="simple">6°1'40"N, 116°32'59"E</named-content></named-content>, 1760 m, UV light, 18.vi.2015 (T. Léger &amp; R. Mally) (genitalia on slide TL326 ♀) <bold>9</bold><italic><tp:taxon-name><tp:taxon-name-part taxon-name-part-type="genus" reg="Hoploscopa">Hoploscopa</tp:taxon-name-part> <tp:taxon-name-part taxon-name-part-type="species" reg="luteomacula">luteomacula</tp:taxon-name-part></tp:taxon-name></italic> Nuss, paratype, ♀, Indonesia, Sumatra, Barat, N-Padangpanjang, Mt Singgalang, 2100 m, 10–11.ii.1996 (A. Kallies) (genitalia on slide GU prep. Nuss 743) <bold>10</bold><italic><tp:taxon-name><tp:taxon-name-part taxon-name-part-type="genus" reg="Hoploscopa">Hoploscopa</tp:taxon-name-part> <tp:taxon-name-part taxon-name-part-type="species" reg="obliqua">obliqua</tp:taxon-name-part></tp:taxon-name></italic> Rotschild, abdomen missing, Papua New Guinea, Madang Province, Wanang village, <named-content xmlns:xlink="http://www.w3.org/1999/xlink" content-type="dwc:verbatimCoordinates" xlink:type="simple"><named-content content-type="geo-json" specific-use="{&#34;type&#34;:&#34;Point&#34;,&#34;coordinates&#34;:[145.283333,-5.250000]}" id="NCID0EFYAG" xlink:type="simple">05°15'S, 145°17'E</named-content></named-content>, reared from <italic><tp:taxon-name><tp:taxon-name-part taxon-name-part-type="genus" reg="Diplazium">Diplazium</tp:taxon-name-part> <tp:taxon-name-part taxon-name-part-type="species" reg="esculentum">esculentum</tp:taxon-name-part></tp:taxon-name></italic>, 12.vi.2007 <bold>11</bold><italic><tp:taxon-name><tp:taxon-name-part taxon-name-part-type="genus" reg="Hoploscopa">Hoploscopa</tp:taxon-name-part> <tp:taxon-name-part taxon-name-part-type="species" reg="niveofascia">niveofascia</tp:taxon-name-part></tp:taxon-name></italic> sp. nov., holotype, ♂, Papua New Guinea, Morobe Prov., nr. Bulolo, Mt. Susu Nat. Res., 975 m, 27–28.viii. 1983, <italic><tp:taxon-name><tp:taxon-name-part taxon-name-part-type="genus" reg="Araucaria">Araucaria</tp:taxon-name-part></tp:taxon-name></italic> For. (S. Miller) (genitalia on slide TL442 ♂) <bold>12</bold><italic><tp:taxon-name><tp:taxon-name-part taxon-name-part-type="genus" reg="Hoploscopa">Hoploscopa</tp:taxon-name-part> <tp:taxon-name-part taxon-name-part-type="species" reg="gombongi">gombongi</tp:taxon-name-part></tp:taxon-name></italic> sp. nov., paratype, ♂, Papua New Guinea, Yawan village, <named-content xmlns:xlink="http://www.w3.org/1999/xlink" content-type="dwc:verbatimCoordinates" xlink:type="simple"><named-content content-type="geo-json" specific-use="{&#34;type&#34;:&#34;Point&#34;,&#34;coordinates&#34;:[146.083333,-6.166667]}" id="NCID0EZZAG" xlink:type="simple">06°10'S, 146°5'E</named-content></named-content>, NG Binatang Res. Ctr. (B Gewa, J. Kua, S Sau, A. Kinibel) <bold>13</bold><italic><tp:taxon-name><tp:taxon-name-part taxon-name-part-type="genus" reg="Hoploscopa">Hoploscopa</tp:taxon-name-part> <tp:taxon-name-part taxon-name-part-type="species" reg="tonsepi">tonsepi</tp:taxon-name-part></tp:taxon-name></italic> sp. nov., holotype, ♂, Papua New Guinea, Yawan village, <named-content xmlns:xlink="http://www.w3.org/1999/xlink" content-type="dwc:verbatimCoordinates" xlink:type="simple"><named-content content-type="geo-json" specific-use="{&#34;type&#34;:&#34;Point&#34;,&#34;coordinates&#34;:[146.083333,-6.166667]}" id="NCID0EO1AG" xlink:type="simple">06°10'S, 146°5'E</named-content></named-content>, NG Binatang Res. Ctr. (J. Valeba, J. Auga, M. Dilu, F. Philip, R. Lilip) (genitalia on slide TL655 ♂) <bold>14</bold><italic><tp:taxon-name><tp:taxon-name-part taxon-name-part-type="genus" reg="Hoploscopa">Hoploscopa</tp:taxon-name-part> <tp:taxon-name-part taxon-name-part-type="species" reg="marijoweissae">marijoweissae</tp:taxon-name-part></tp:taxon-name></italic> sp. nov., ♂, Papua New Guinea: Morobe Province, Mount Kaindi, 2350 m, 11.xii.1976 (G. F. Hevel &amp; R. E. Dietz) (genitalia on slide TL437 ♂) <bold>15</bold><italic><tp:taxon-name><tp:taxon-name-part taxon-name-part-type="genus" reg="Hoploscopa">Hoploscopa</tp:taxon-name-part> <tp:taxon-name-part taxon-name-part-type="species" reg="titika">titika</tp:taxon-name-part></tp:taxon-name></italic> sp. nov., holotype, ♂, Sumatra-Holzweg, 25 km SSW-Pematangsiantar, Straße nach Prapat, 13.ii.1996 (A. Kallies) (genitalia on slide TL505 ♂) <bold>16</bold><italic><tp:taxon-name><tp:taxon-name-part taxon-name-part-type="genus" reg="Hoploscopa">Hoploscopa</tp:taxon-name-part> <tp:taxon-name-part taxon-name-part-type="species" reg="pangrangoensis">pangrangoensis</tp:taxon-name-part></tp:taxon-name></italic> sp. nov., paratype, ♀, Indonesia, Java, Mt. Pangrange, SE Bogor, 6.30S 107.10E, 1625 m, primary forest, 16–20.ii.1996 (Siniaev &amp; Afonin) (genitalia on slide TL627 ♀) <bold>17</bold><italic><tp:taxon-name><tp:taxon-name-part taxon-name-part-type="genus" reg="Hoploscopa">Hoploscopa</tp:taxon-name-part> <tp:taxon-name-part taxon-name-part-type="species" reg="isarogensis">isarogensis</tp:taxon-name-part></tp:taxon-name></italic> sp. nov., paratype, ♀, Philippines, South Luzon, Mt Isarog, <named-content xmlns:xlink="http://www.w3.org/1999/xlink" content-type="dwc:verbatimCoordinates" xlink:type="simple"><named-content content-type="geo-json" specific-use="{&#34;type&#34;:&#34;Point&#34;,&#34;coordinates&#34;:[123.333333,13.666667]}" id="NCID0EK3AG" xlink:type="simple">13°40'N, 123°20'E</named-content></named-content>, 530 m, submontane forest, at light, 22.iii.2000 (M. Nuss) (genitalia on slide TL523 ♀) <bold>18</bold><italic><tp:taxon-name><tp:taxon-name-part taxon-name-part-type="genus" reg="Hoploscopa">Hoploscopa</tp:taxon-name-part> <tp:taxon-name-part taxon-name-part-type="species" reg="ypsilon">ypsilon</tp:taxon-name-part></tp:taxon-name></italic> sp. nov., paratype, ♀, Philippines, Luzon, Mountain Province, Chatol, 2100 m, 16–18.xi.1997 (Mey, Ebert &amp; Nuss).</p></caption><graphic xmlns:xlink="http://www.w3.org/1999/xlink" xlink:href="zookeys-907-001-g002.jpg" position="float" orientation="portrait" xlink:type="simple" id="oo_375757.jpg"><uri content-type="original_file" xlink:type="simple">https://binary.pensoft.net/fig/375757</uri></graphic></fig><fig id="F5" position="float" orientation="portrait"><object-id xmlns:xlink="http://www.w3.org/1999/xlink" content-type="doi" xlink:type="simple">10.3897/zookeys.907.36563.figures46-51</object-id><object-id xmlns:xlink="http://www.w3.org/1999/xlink" content-type="arpha" xlink:type="simple">D7E4F774-77CB-5DC9-968F-698221F766EE</object-id><label>Figures 46–51.</label><caption><p>Male genitalia features of <italic><tp:taxon-name><tp:taxon-name-part taxon-name-part-type="genus" reg="Hoploscopa">Hoploscopa</tp:taxon-name-part></tp:taxon-name></italic>. For each figure left above: genitalia without phallus; left below: phallus; right above: gnathos drawing; right below: juxta drawing. <bold>46</bold><italic><tp:taxon-name><tp:taxon-name-part taxon-name-part-type="genus" reg="Hoploscopa">Hoploscopa</tp:taxon-name-part> <tp:taxon-name-part taxon-name-part-type="species" reg="albipuncta">albipuncta</tp:taxon-name-part></tp:taxon-name></italic> sp. nov., paratype, TL336 ♂ (genitalia without phallus), TL635 ♂ (phallus) <bold>47</bold><italic><tp:taxon-name><tp:taxon-name-part taxon-name-part-type="genus" reg="Hoploscopa">Hoploscopa</tp:taxon-name-part> <tp:taxon-name-part taxon-name-part-type="species" reg="matheae">matheae</tp:taxon-name-part></tp:taxon-name></italic> sp. nov., paratype, TL730 ♂ <bold>48</bold><italic><tp:taxon-name><tp:taxon-name-part taxon-name-part-type="genus" reg="Hoploscopa">Hoploscopa</tp:taxon-name-part> <tp:taxon-name-part taxon-name-part-type="species" reg="sepanggi">sepanggi</tp:taxon-name-part></tp:taxon-name></italic> sp. nov., paratype, TL641 ♂ <bold>49</bold><italic><tp:taxon-name><tp:taxon-name-part taxon-name-part-type="genus" reg="Hoploscopa">Hoploscopa</tp:taxon-name-part> <tp:taxon-name-part taxon-name-part-type="species" reg="cynodonta">cynodonta</tp:taxon-name-part></tp:taxon-name></italic> sp. nov., paratype, TL531 ♂ <bold>50</bold><italic><tp:taxon-name><tp:taxon-name-part taxon-name-part-type="genus" reg="Hoploscopa">Hoploscopa</tp:taxon-name-part> <tp:taxon-name-part taxon-name-part-type="species" reg="parvimacula">parvimacula</tp:taxon-name-part></tp:taxon-name></italic> sp. nov., holotype, TL510 ♂ <bold>51</bold><italic><tp:taxon-name><tp:taxon-name-part taxon-name-part-type="genus" reg="Hoploscopa">Hoploscopa</tp:taxon-name-part> <tp:taxon-name-part taxon-name-part-type="species" reg="kinabaluensis">kinabaluensis</tp:taxon-name-part></tp:taxon-name></italic> sp. nov., paratype, TL342 ♂. Abbreviations: c (cornutus), <abbrev xmlns:xlink="http://www.w3.org/1999/xlink" xlink:title="ductus ejaculatorius" id="ABBRID0EAKDK" xlink:type="simple">de</abbrev> (ductus ejaculatorius), g (gnathos), <abbrev xmlns:xlink="http://www.w3.org/1999/xlink" xlink:title="Juxta" id="ABBRID0EEKDK" xlink:type="simple">jx</abbrev> (juxta), s (saccus), <abbrev xmlns:xlink="http://www.w3.org/1999/xlink" xlink:title="Tegumen arms" id="ABBRID0EIKDK" xlink:type="simple">ta</abbrev> (tegumen arm), v (valva), <abbrev xmlns:xlink="http://www.w3.org/1999/xlink" xlink:title="Vinculum" id="ABBRID0EMKDK" xlink:type="simple">vc</abbrev> (vinculum), <abbrev xmlns:xlink="http://www.w3.org/1999/xlink" xlink:title="Uncus" id="ABBRID0EQKDK" xlink:type="simple">uc</abbrev> (uncus).</p></caption><graphic xmlns:xlink="http://www.w3.org/1999/xlink" xlink:href="zookeys-907-001-g005.jpg" position="float" orientation="portrait" xlink:type="simple" id="oo_375760.jpg"><uri content-type="original_file" xlink:type="simple">https://binary.pensoft.net/fig/375760</uri></graphic></fig><fig id="F12" position="float" orientation="portrait"><object-id xmlns:xlink="http://www.w3.org/1999/xlink" content-type="doi" xlink:type="simple">10.3897/zookeys.907.36563.figures87-90</object-id><object-id xmlns:xlink="http://www.w3.org/1999/xlink" content-type="arpha" xlink:type="simple">C14F7BDA-AEA4-5530-B660-5011BD1806F6</object-id><label>Figures 87–90.</label><caption><p>Female genitalia features of <italic><tp:taxon-name><tp:taxon-name-part taxon-name-part-type="genus" reg="Hoploscopa">Hoploscopa</tp:taxon-name-part></tp:taxon-name></italic>. <bold>87</bold><italic><tp:taxon-name><tp:taxon-name-part taxon-name-part-type="genus" reg="Hoploscopa">Hoploscopa</tp:taxon-name-part> <tp:taxon-name-part taxon-name-part-type="species" reg="albipuncta">albipuncta</tp:taxon-name-part></tp:taxon-name></italic> sp. nov., paratype, TL609 ♀ <bold>88</bold><italic><tp:taxon-name><tp:taxon-name-part taxon-name-part-type="genus" reg="Hoploscopa">Hoploscopa</tp:taxon-name-part> <tp:taxon-name-part taxon-name-part-type="species" reg="matheae">matheae</tp:taxon-name-part></tp:taxon-name></italic> sp. nov., paratype, TL599 ♀ <bold>89</bold><italic><tp:taxon-name><tp:taxon-name-part taxon-name-part-type="genus" reg="Hoploscopa">Hoploscopa</tp:taxon-name-part> <tp:taxon-name-part taxon-name-part-type="species" reg="sepanggi">sepanggi</tp:taxon-name-part></tp:taxon-name></italic> sp. nov., paratype, TL547 ♀ <bold>90</bold><italic><tp:taxon-name><tp:taxon-name-part taxon-name-part-type="genus" reg="Hoploscopa">Hoploscopa</tp:taxon-name-part> <tp:taxon-name-part taxon-name-part-type="species" reg="cynodonta">cynodonta</tp:taxon-name-part></tp:taxon-name></italic> sp. nov., paratype, TL625 ♀. Abbreviations: <abbrev xmlns:xlink="http://www.w3.org/1999/xlink" xlink:title="Anterior apophyses" id="ABBRID0E1EGK" xlink:type="simple">aa</abbrev> (anterior apophyses), at (antrum), <abbrev xmlns:xlink="http://www.w3.org/1999/xlink" xlink:title="Corpus bursae" id="ABBRID0E5EGK" xlink:type="simple">cb</abbrev> (corpus bursae), <abbrev xmlns:xlink="http://www.w3.org/1999/xlink" xlink:title="Broad sclerotisation of the corpus bursae" id="ABBRID0ECFGK" xlink:type="simple">cs</abbrev> (corpus sclerotization), <abbrev xmlns:xlink="http://www.w3.org/1999/xlink" xlink:title="Ductus bursae" id="ABBRID0EGFGK" xlink:type="simple">db</abbrev> (ductus bursae), ds (ductus seminalis), <abbrev xmlns:xlink="http://www.w3.org/1999/xlink" xlink:title="Posterior apophyses" id="ABBRID0EKFGK" xlink:type="simple">pa</abbrev> (posterior apophyses), <abbrev xmlns:xlink="http://www.w3.org/1999/xlink" xlink:title="Papillae" id="ABBRID0EOFGK" xlink:type="simple">pp</abbrev> (papillae anales), <abbrev xmlns:xlink="http://www.w3.org/1999/xlink" xlink:title="Segment VIII" id="ABBRID0ESFGK" xlink:type="simple">segm. VIII</abbrev> (segment VIII), t (thorn).</p></caption><graphic xmlns:xlink="http://www.w3.org/1999/xlink" xlink:href="zookeys-907-001-g012.jpg" position="float" orientation="portrait" xlink:type="simple" id="oo_375767.jpg"><uri content-type="original_file" xlink:type="simple">https://binary.pensoft.net/fig/375767</uri></graphic></fig></tp:treatment-sec></tp:taxon-treatment>
