# Supplementary material for: Twenty-six new species of Hoploscopa (Lepidoptera, Crambidae) from South-East Asia revealed by morphology and DNA barcoding
Source: Zookeys. 2020 Jan 29;907:1–99. doi: 10.3897/zookeys.907.36563 (PMC7002455; doi:10.3897/zookeys.907.36563)
Supplement: XML Treatment for Hoploscopa luteomacula [file zookeys.907.36563-treatment8.xml]

<!DOCTYPE tp:taxon-treatment
  PUBLIC "-//TaxonX//DTD Taxonomic Treatment Publishing DTD v0 20100105//EN" "tax-treatment-NSO.dtd">
<tp:taxon-treatment xmlns:tp="http://www.plazi.org/taxpub"><tp:treatment-meta><kwd-group><label>Taxon classification</label><kwd><named-content xmlns:xlink="http://www.w3.org/1999/xlink" content-type="kingdom">Animalia</named-content></kwd><kwd><named-content xmlns:xlink="http://www.w3.org/1999/xlink" content-type="order">Lepidoptera</named-content></kwd><kwd><named-content xmlns:xlink="http://www.w3.org/1999/xlink" content-type="family">Crambidae</named-content></kwd></kwd-group><mixed-citation publication-type="journal"><person-group><name><surname>Léger</surname><given-names>Théo</given-names></name><name><surname>Kehlmaier</surname><given-names>Christian</given-names></name><name><surname>Vairappan</surname><given-names>Charles S.</given-names></name><name><surname>Nuss</surname><given-names>Matthias</given-names></name></person-group><article-title>Twenty-six new species of <italic><tp:taxon-name><tp:taxon-name-part taxon-name-part-type="genus" reg="Hoploscopa">Hoploscopa</tp:taxon-name-part></tp:taxon-name></italic> (<tp:taxon-name><tp:taxon-name-part taxon-name-part-type="order">Lepidoptera</tp:taxon-name-part></tp:taxon-name>, <tp:taxon-name><tp:taxon-name-part taxon-name-part-type="family">Crambidae</tp:taxon-name-part></tp:taxon-name>) from South-East Asia revealed by morphology and DNA barcoding</article-title><source>Zookeys</source><day>29</day><month>1</month><year>2020</year><volume>907</volume><fpage>1</fpage><lpage>99</lpage><pub-id pub-id-type="doi">10.3897/zookeys.907.36563</pub-id></mixed-citation></tp:treatment-meta><tp:nomenclature><tp:taxon-name><object-id xmlns:xlink="http://www.w3.org/1999/xlink" content-type="arpha" xlink:type="simple">2BA90486-E0D7-5339-AB37-858E3F3740C8</object-id>
              <tp:taxon-name-part taxon-name-part-type="genus" reg="Hoploscopa">Hoploscopa</tp:taxon-name-part>
              <tp:taxon-name-part taxon-name-part-type="species" reg="luteomacula">luteomacula</tp:taxon-name-part>
            </tp:taxon-name><tp:taxon-authority>Nuss, 1998</tp:taxon-authority><xref ref-type="fig" rid="F2">Figs 9</xref><xref ref-type="fig" rid="F6">, 52</xref><xref ref-type="fig" rid="F13">, 93</xref></tp:nomenclature><tp:treatment-sec sec-type="material" id="SECID0ENPAI"><title>Material examined.</title><p><bold><italic>Holotype</italic></bold>: ♂, with labels: “Holotypus”; “Sumatra, Barat | N-Padangpanjang | Mt. Singgalang 2100m | 10–11.ii.1996, L[icht]F[ang] [light trap] | leg. A. Kallies”; “HOLOTYPE | Hoploscopa luteomacula | det. Nuss, 1996”; “GU 744 | prep. Nuss 1996”; “Coll. M. Nuss | Geschenk 2000 | Museum für Tier- | kunde Dresden”. Deposited in <named-content xmlns:xlink="http://www.w3.org/1999/xlink" content-type="dwc:institutional_code" xlink:type="simple">MTD</named-content>.</p><p><bold><italic>Paratype</italic></bold>: 2 ♀. Indonesia: 1 ♀ (genitalia on slide GU 743, DNA barcode BC <named-content xmlns:xlink="http://www.w3.org/1999/xlink" content-type="dwc:institutional_code" xlink:type="simple">MTD</named-content> 01419), same data as holotype; 1 ♀ (genitalia in capsule under specimen), Sumatra, Holzweg 2, 25km SSW-Pematangsiantar, Strasse nach Prapat [road to Prapat], 25.x.1989, leg. E. W. Diehl (<named-content xmlns:xlink="http://www.w3.org/1999/xlink" content-type="dwc:institutional_code" xlink:type="simple">MTD</named-content>).</p></tp:treatment-sec><tp:treatment-sec sec-type="material" id="SECID0EXQAI"><title>Other material examined.</title><p>1 ♂, 1 ♀. Brunei: ♀ (NHMUK010923403, DNA voucher MTD8234 &amp; genitalia on slide TL747 ♀), Ulu Temburong, LP 298, GR 838892, 300m, 26–30.iv.1989 (M. G. Allen &amp; K. R. Tuck). Malaysia: 1 ♂ (DNA voucher <named-content xmlns:xlink="http://www.w3.org/1999/xlink" content-type="dwc:institutional_code" xlink:type="simple">MTD</named-content> LEP3195 &amp; genitalia on slide TL525 ♂), Sabah, Kundasang, road 200m before Kinabalu Mt. Lodge, <named-content xmlns:xlink="http://www.w3.org/1999/xlink" content-type="dwc:verbatimCoordinates" xlink:type="simple"><named-content content-type="geo-json" specific-use="{&#34;type&#34;:&#34;Point&#34;,&#34;coordinates&#34;:[116.533431,6.010383]}" id="NCID0EIRAI" xlink:type="simple">6°0'37.38"N, 116°32'0.35"E</named-content></named-content>”, 1535m, UV light, 03.vi.2015, leg. T. Léger &amp; R. Mally (<named-content xmlns:xlink="http://www.w3.org/1999/xlink" content-type="dwc:institutional_code" xlink:type="simple">MFNB</named-content>).</p></tp:treatment-sec><tp:treatment-sec sec-type="diagnosis" id="SECID0EVRAI"><title>Diagnosis.</title><p><italic><tp:taxon-name><tp:taxon-name-part taxon-name-part-type="genus" reg="Hoploscopa">Hoploscopa</tp:taxon-name-part> <tp:taxon-name-part taxon-name-part-type="species" reg="luteomacula">luteomacula</tp:taxon-name-part></tp:taxon-name></italic> displays broad pale yellow patches in the forewing. In male genitalia, the uncus is rectangular with a truncate apex, the gnathos forms a tongue-shaped projection ca. 1/4 of the uncus length, the juxta is medially conspicuously narrowed and displays a duck-shaped apex.</p></tp:treatment-sec><tp:treatment-sec sec-type="Similar species" id="SECID0EGSAI"><title>Similar species.</title><p><italic><tp:taxon-name><tp:taxon-name-part taxon-name-part-type="genus" reg="Hoploscopa">Hoploscopa</tp:taxon-name-part> <tp:taxon-name-part taxon-name-part-type="species" reg="sepanggi">sepanggi</tp:taxon-name-part></tp:taxon-name></italic> (q.v.).</p></tp:treatment-sec><tp:treatment-sec sec-type="description" id="SECID0EXSAI"><title>Description.</title><p><bold><italic>Head</italic>.</bold> Antennae dorsally pale yellow. Proboscis pale yellow. Maxillary palpi brown, base and inner side pale yellow. Labial palpi brown, ventral base and inner side pale yellow.</p><p><bold><italic>Thorax</italic></bold> (Fig. <xref ref-type="fig" rid="F2">9</xref>). Thorax brown, dorsally pale yellow. Collar pale yellow. Forewing length: 9–11 mm (♂ &amp; ♀); forewing ground colour brown, with markings pale yellow; basal patch large, rhomboid, slightly encroached with brown near dorsum; small basal discoidal spot; median discoidal stigma trapezoid; costal field pale yellow, speckled with brown; median cubital and dorsal patches rhomboid; postmedian patch quadrangular to elliptic, dorsally invaded with brown; postmedian cubital patch rhomboid; subterminal costal patch triangular; subterminal field more or less broadly marked with pale yellow; fringes pale yellow, sometimes with tiny brown dots, apex brown. Hindwing pale yellow to pale brown. Forelegs femur pale yellow; tibia brown, inner side pale yellow; tarsi pale yellow speckled with bronze. Midlegs with femur pale yellow; tibia and tarsi brown. Hindlegs pale yellow.</p><p><bold><italic>Male genitalia</italic></bold> (<italic>N</italic> = 1) (Fig. <xref ref-type="fig" rid="F6">52</xref>). Uncus large, rectangular, slightly narrowed at apical 1/4, apex truncate. Gnathos projection tongue-shaped, ca. 1/3 of uncus length. Valva ventral margin nearly straight, dorsal margin convex, apex blunt. Juxta with large rounded base, medially conspicuously narrowed, apex duck beak-shaped. Saccus small, pointing dorsad.</p><p><bold><italic>Female genitalia</italic></bold> (<italic>N</italic> = 1) (Fig. <xref ref-type="fig" rid="F13">93</xref>). Anterior apophyses with dorsal bump at posterior 1/3. Antrum sclerotisation reduced to sclerotised ring. Ductus bursae short, nearly straight. Corpus bursae large, pear-shaped, reticulated on posterior half, anterior half membranous, with faint sclerotisation between thorn and corpus opening. Thorn nearly straight, with dents pointing toward thorn apex, basally with small outwardly projected extension.</p></tp:treatment-sec><tp:treatment-sec sec-type="distribution" id="SECID0EHUAI"><title>Distribution.</title><p>Known from Sumatra (Indonesia) at altitudes between 1,200 m and 2,100 m.</p></tp:treatment-sec><tp:treatment-sec sec-type="DNA barcoding" id="SECID0EMUAI"><title>DNA barcoding.</title><p>Specimens MTD8234 and <named-content xmlns:xlink="http://www.w3.org/1999/xlink" content-type="dwc:institutional_code" xlink:type="simple">MTD</named-content> LEP3195 from Borneo show an K2P-distance of 2.5–4.4% with the specimen from Sumatra and are recovered as a distinct MOTU.</p></tp:treatment-sec><tp:treatment-sec sec-type="remarks" id="SECID0E1UAI"><title>Remarks.</title><p>Deep barcode divergence between morphologically similar specimens from Borneo and Sumatra might represent phylogeographic variability or distinct species. Additional material from both regions and a broader set of characters is needed to test these hypotheses.</p></tp:treatment-sec><tp:treatment-sec><!--Section generated to contain objects referenced in tp:taxon-treatment.--><fig id="F2" position="float" orientation="portrait"><object-id xmlns:xlink="http://www.w3.org/1999/xlink" content-type="doi" xlink:type="simple">10.3897/zookeys.907.36563.figures4-18</object-id><object-id xmlns:xlink="http://www.w3.org/1999/xlink" content-type="arpha" xlink:type="simple">9A82DD94-BF2D-55BE-B1F5-4EC4B1938356</object-id><label>Figures 4–18.</label><caption><p>Forewing of <italic><tp:taxon-name><tp:taxon-name-part taxon-name-part-type="genus" reg="Hoploscopa">Hoploscopa</tp:taxon-name-part></tp:taxon-name></italic> species. <bold>4</bold><italic><tp:taxon-name><tp:taxon-name-part taxon-name-part-type="genus" reg="Hoploscopa">Hoploscopa</tp:taxon-name-part> <tp:taxon-name-part taxon-name-part-type="species" reg="albipuncta">albipuncta</tp:taxon-name-part></tp:taxon-name></italic> sp. nov., holotype, ♂, Malaysia, Sabah, Kinabalu Park HQ, Timpohon Gate, 700 m from Liwagu Trail starting point, near Liwagu River, <named-content xmlns:xlink="http://www.w3.org/1999/xlink" content-type="dwc:verbatimCoordinates" xlink:type="simple"><named-content content-type="geo-json" specific-use="{&#34;type&#34;:&#34;Point&#34;,&#34;coordinates&#34;:[116.549722,6.027778]}" id="NCID0EPUAG" xlink:type="simple">6°1'40"N, 116°32'59"E</named-content></named-content>, 1760 m, 18.vi.2015 (T. Léger &amp; R. Mally) (genitalia on slide TL335 ♂) <bold>5</bold><italic><tp:taxon-name><tp:taxon-name-part taxon-name-part-type="genus" reg="Hoploscopa">Hoploscopa</tp:taxon-name-part> <tp:taxon-name-part taxon-name-part-type="species" reg="sepanggi">sepanggi</tp:taxon-name-part></tp:taxon-name></italic> sp. nov., holotype, ♂, Malaysia, Sabah, Mesilau Nature Resort, <named-content xmlns:xlink="http://www.w3.org/1999/xlink" content-type="dwc:verbatimCoordinates" xlink:type="simple"><named-content content-type="geo-json" specific-use="{&#34;type&#34;:&#34;Point&#34;,&#34;coordinates&#34;:[116.596675,6.045475]}" id="NCID0EEVAG" xlink:type="simple">6°2'43.71"N, 116°35'48.03'E</named-content></named-content>, 1925 m, at lamps, 30.v.2015 (T. Léger &amp; R. Mally) <bold>6</bold><italic><tp:taxon-name><tp:taxon-name-part taxon-name-part-type="genus" reg="Hoploscopa">Hoploscopa</tp:taxon-name-part> <tp:taxon-name-part taxon-name-part-type="species" reg="cynodonta">cynodonta</tp:taxon-name-part></tp:taxon-name></italic> sp. nov., holotype, ♂, Malaysia, Sabah, Kinabalu Park HQ, junction Kiau View- and Pandanus Trail, <named-content xmlns:xlink="http://www.w3.org/1999/xlink" content-type="dwc:verbatimCoordinates" xlink:type="simple"><named-content content-type="geo-json" specific-use="{&#34;type&#34;:&#34;Point&#34;,&#34;coordinates&#34;:[116.537483,6.009122]}" id="NCID0EZVAG" xlink:type="simple">6°0'32.84"N, 116°32'14.94"E</named-content></named-content>, 1690m, UV light, 07.vi.2015 (T. Léger &amp; R. Mally) (genitalia on slide TL327 ♂) <bold>7</bold><italic><tp:taxon-name><tp:taxon-name-part taxon-name-part-type="genus" reg="Hoploscopa">Hoploscopa</tp:taxon-name-part> <tp:taxon-name-part taxon-name-part-type="species" reg="parvimacula">parvimacula</tp:taxon-name-part></tp:taxon-name></italic> sp. nov., paratype, ♀, Sabah, Mesilau Nature Resort, <named-content xmlns:xlink="http://www.w3.org/1999/xlink" content-type="dwc:verbatimCoordinates" xlink:type="simple"><named-content content-type="geo-json" specific-use="{&#34;type&#34;:&#34;Point&#34;,&#34;coordinates&#34;:[116.596675,6.045475]}" id="NCID0EOWAG" xlink:type="simple">6°2'43.71"N, 116°35'48.03"E</named-content></named-content>, 1925 m, at lamps, 30.v.2015 (T. Léger &amp; R. Mally) (genitalia on slide TL312 ♀. <bold>8</bold><italic><tp:taxon-name><tp:taxon-name-part taxon-name-part-type="genus" reg="Hoploscopa">Hoploscopa</tp:taxon-name-part> <tp:taxon-name-part taxon-name-part-type="species" reg="kinabaluensis">kinabaluensis</tp:taxon-name-part></tp:taxon-name></italic> sp. nov., paratype, ♀, Sabah, Kinabalu Park HQ, Timpohon Gate, 700 m from Liwagu trail starting point, near Liwagu River, <named-content xmlns:xlink="http://www.w3.org/1999/xlink" content-type="dwc:verbatimCoordinates" xlink:type="simple"><named-content content-type="geo-json" specific-use="{&#34;type&#34;:&#34;Point&#34;,&#34;coordinates&#34;:[116.549722,6.027778]}" id="NCID0EDXAG" xlink:type="simple">6°1'40"N, 116°32'59"E</named-content></named-content>, 1760 m, UV light, 18.vi.2015 (T. Léger &amp; R. Mally) (genitalia on slide TL326 ♀) <bold>9</bold><italic><tp:taxon-name><tp:taxon-name-part taxon-name-part-type="genus" reg="Hoploscopa">Hoploscopa</tp:taxon-name-part> <tp:taxon-name-part taxon-name-part-type="species" reg="luteomacula">luteomacula</tp:taxon-name-part></tp:taxon-name></italic> Nuss, paratype, ♀, Indonesia, Sumatra, Barat, N-Padangpanjang, Mt Singgalang, 2100 m, 10–11.ii.1996 (A. Kallies) (genitalia on slide GU prep. Nuss 743) <bold>10</bold><italic><tp:taxon-name><tp:taxon-name-part taxon-name-part-type="genus" reg="Hoploscopa">Hoploscopa</tp:taxon-name-part> <tp:taxon-name-part taxon-name-part-type="species" reg="obliqua">obliqua</tp:taxon-name-part></tp:taxon-name></italic> Rotschild, abdomen missing, Papua New Guinea, Madang Province, Wanang village, <named-content xmlns:xlink="http://www.w3.org/1999/xlink" content-type="dwc:verbatimCoordinates" xlink:type="simple"><named-content content-type="geo-json" specific-use="{&#34;type&#34;:&#34;Point&#34;,&#34;coordinates&#34;:[145.283333,-5.250000]}" id="NCID0EFYAG" xlink:type="simple">05°15'S, 145°17'E</named-content></named-content>, reared from <italic><tp:taxon-name><tp:taxon-name-part taxon-name-part-type="genus" reg="Diplazium">Diplazium</tp:taxon-name-part> <tp:taxon-name-part taxon-name-part-type="species" reg="esculentum">esculentum</tp:taxon-name-part></tp:taxon-name></italic>, 12.vi.2007 <bold>11</bold><italic><tp:taxon-name><tp:taxon-name-part taxon-name-part-type="genus" reg="Hoploscopa">Hoploscopa</tp:taxon-name-part> <tp:taxon-name-part taxon-name-part-type="species" reg="niveofascia">niveofascia</tp:taxon-name-part></tp:taxon-name></italic> sp. nov., holotype, ♂, Papua New Guinea, Morobe Prov., nr. Bulolo, Mt. Susu Nat. Res., 975 m, 27–28.viii. 1983, <italic><tp:taxon-name><tp:taxon-name-part taxon-name-part-type="genus" reg="Araucaria">Araucaria</tp:taxon-name-part></tp:taxon-name></italic> For. (S. Miller) (genitalia on slide TL442 ♂) <bold>12</bold><italic><tp:taxon-name><tp:taxon-name-part taxon-name-part-type="genus" reg="Hoploscopa">Hoploscopa</tp:taxon-name-part> <tp:taxon-name-part taxon-name-part-type="species" reg="gombongi">gombongi</tp:taxon-name-part></tp:taxon-name></italic> sp. nov., paratype, ♂, Papua New Guinea, Yawan village, <named-content xmlns:xlink="http://www.w3.org/1999/xlink" content-type="dwc:verbatimCoordinates" xlink:type="simple"><named-content content-type="geo-json" specific-use="{&#34;type&#34;:&#34;Point&#34;,&#34;coordinates&#34;:[146.083333,-6.166667]}" id="NCID0EZZAG" xlink:type="simple">06°10'S, 146°5'E</named-content></named-content>, NG Binatang Res. Ctr. (B Gewa, J. Kua, S Sau, A. Kinibel) <bold>13</bold><italic><tp:taxon-name><tp:taxon-name-part taxon-name-part-type="genus" reg="Hoploscopa">Hoploscopa</tp:taxon-name-part> <tp:taxon-name-part taxon-name-part-type="species" reg="tonsepi">tonsepi</tp:taxon-name-part></tp:taxon-name></italic> sp. nov., holotype, ♂, Papua New Guinea, Yawan village, <named-content xmlns:xlink="http://www.w3.org/1999/xlink" content-type="dwc:verbatimCoordinates" xlink:type="simple"><named-content content-type="geo-json" specific-use="{&#34;type&#34;:&#34;Point&#34;,&#34;coordinates&#34;:[146.083333,-6.166667]}" id="NCID0EO1AG" xlink:type="simple">06°10'S, 146°5'E</named-content></named-content>, NG Binatang Res. Ctr. (J. Valeba, J. Auga, M. Dilu, F. Philip, R. Lilip) (genitalia on slide TL655 ♂) <bold>14</bold><italic><tp:taxon-name><tp:taxon-name-part taxon-name-part-type="genus" reg="Hoploscopa">Hoploscopa</tp:taxon-name-part> <tp:taxon-name-part taxon-name-part-type="species" reg="marijoweissae">marijoweissae</tp:taxon-name-part></tp:taxon-name></italic> sp. nov., ♂, Papua New Guinea: Morobe Province, Mount Kaindi, 2350 m, 11.xii.1976 (G. F. Hevel &amp; R. E. Dietz) (genitalia on slide TL437 ♂) <bold>15</bold><italic><tp:taxon-name><tp:taxon-name-part taxon-name-part-type="genus" reg="Hoploscopa">Hoploscopa</tp:taxon-name-part> <tp:taxon-name-part taxon-name-part-type="species" reg="titika">titika</tp:taxon-name-part></tp:taxon-name></italic> sp. nov., holotype, ♂, Sumatra-Holzweg, 25 km SSW-Pematangsiantar, Straße nach Prapat, 13.ii.1996 (A. Kallies) (genitalia on slide TL505 ♂) <bold>16</bold><italic><tp:taxon-name><tp:taxon-name-part taxon-name-part-type="genus" reg="Hoploscopa">Hoploscopa</tp:taxon-name-part> <tp:taxon-name-part taxon-name-part-type="species" reg="pangrangoensis">pangrangoensis</tp:taxon-name-part></tp:taxon-name></italic> sp. nov., paratype, ♀, Indonesia, Java, Mt. Pangrange, SE Bogor, 6.30S 107.10E, 1625 m, primary forest, 16–20.ii.1996 (Siniaev &amp; Afonin) (genitalia on slide TL627 ♀) <bold>17</bold><italic><tp:taxon-name><tp:taxon-name-part taxon-name-part-type="genus" reg="Hoploscopa">Hoploscopa</tp:taxon-name-part> <tp:taxon-name-part taxon-name-part-type="species" reg="isarogensis">isarogensis</tp:taxon-name-part></tp:taxon-name></italic> sp. nov., paratype, ♀, Philippines, South Luzon, Mt Isarog, <named-content xmlns:xlink="http://www.w3.org/1999/xlink" content-type="dwc:verbatimCoordinates" xlink:type="simple"><named-content content-type="geo-json" specific-use="{&#34;type&#34;:&#34;Point&#34;,&#34;coordinates&#34;:[123.333333,13.666667]}" id="NCID0EK3AG" xlink:type="simple">13°40'N, 123°20'E</named-content></named-content>, 530 m, submontane forest, at light, 22.iii.2000 (M. Nuss) (genitalia on slide TL523 ♀) <bold>18</bold><italic><tp:taxon-name><tp:taxon-name-part taxon-name-part-type="genus" reg="Hoploscopa">Hoploscopa</tp:taxon-name-part> <tp:taxon-name-part taxon-name-part-type="species" reg="ypsilon">ypsilon</tp:taxon-name-part></tp:taxon-name></italic> sp. nov., paratype, ♀, Philippines, Luzon, Mountain Province, Chatol, 2100 m, 16–18.xi.1997 (Mey, Ebert &amp; Nuss).</p></caption><graphic xmlns:xlink="http://www.w3.org/1999/xlink" xlink:href="zookeys-907-001-g002.jpg" position="float" orientation="portrait" xlink:type="simple" id="oo_375757.jpg"><uri content-type="original_file" xlink:type="simple">https://binary.pensoft.net/fig/375757</uri></graphic></fig><fig id="F6" position="float" orientation="portrait"><object-id xmlns:xlink="http://www.w3.org/1999/xlink" content-type="doi" xlink:type="simple">10.3897/zookeys.907.36563.figures52-57</object-id><object-id xmlns:xlink="http://www.w3.org/1999/xlink" content-type="arpha" xlink:type="simple">5C234AD0-28BA-51E9-B6D2-1C46B9DCEBF4</object-id><label>Figures 52–57.</label><caption><p>Male genitalia features of <italic><tp:taxon-name><tp:taxon-name-part taxon-name-part-type="genus" reg="Hoploscopa">Hoploscopa</tp:taxon-name-part></tp:taxon-name></italic>. <bold>52</bold><italic><tp:taxon-name><tp:taxon-name-part taxon-name-part-type="genus" reg="Hoploscopa">Hoploscopa</tp:taxon-name-part> <tp:taxon-name-part taxon-name-part-type="species" reg="luteomacula">luteomacula</tp:taxon-name-part></tp:taxon-name></italic> Nuss, holotype, GU prep. Nuss 744 ♂ <bold>53</bold><italic><tp:taxon-name><tp:taxon-name-part taxon-name-part-type="genus" reg="Hoploscopa">Hoploscopa</tp:taxon-name-part> <tp:taxon-name-part taxon-name-part-type="species" reg="obliqua">obliqua</tp:taxon-name-part></tp:taxon-name></italic>, holotype, <tp:taxon-name><tp:taxon-name-part taxon-name-part-type="family">Pyralidae</tp:taxon-name-part></tp:taxon-name> Brit. Mus. Slide N° BMNH20252 ♂ (phallus with juxta attached) <bold>54</bold><italic><tp:taxon-name><tp:taxon-name-part taxon-name-part-type="genus" reg="Hoploscopa">Hoploscopa</tp:taxon-name-part> <tp:taxon-name-part taxon-name-part-type="species" reg="gombongi">gombongi</tp:taxon-name-part></tp:taxon-name></italic> sp. nov., holotype, TL653 ♂ <bold>55</bold><italic><tp:taxon-name><tp:taxon-name-part taxon-name-part-type="genus" reg="Hoploscopa">Hoploscopa</tp:taxon-name-part> <tp:taxon-name-part taxon-name-part-type="species" reg="tonsepi">tonsepi</tp:taxon-name-part></tp:taxon-name></italic> sp. nov., paratype, TL661 ♂ <bold>56</bold><italic><tp:taxon-name><tp:taxon-name-part taxon-name-part-type="genus" reg="Hoploscopa">Hoploscopa</tp:taxon-name-part> <tp:taxon-name-part taxon-name-part-type="species" reg="niveofascia">niveofascia</tp:taxon-name-part></tp:taxon-name></italic> sp. nov., holotype, TL442 ♂ <bold>57</bold><italic><tp:taxon-name><tp:taxon-name-part taxon-name-part-type="genus" reg="Hoploscopa">Hoploscopa</tp:taxon-name-part> <tp:taxon-name-part taxon-name-part-type="species" reg="marijoweissae">marijoweissae</tp:taxon-name-part></tp:taxon-name></italic> sp. nov., holotype, TL710 ♂.</p></caption><graphic xmlns:xlink="http://www.w3.org/1999/xlink" xlink:href="zookeys-907-001-g006.jpg" position="float" orientation="portrait" xlink:type="simple" id="oo_375761.jpg"><uri content-type="original_file" xlink:type="simple">https://binary.pensoft.net/fig/375761</uri></graphic></fig><fig id="F13" position="float" orientation="portrait"><object-id xmlns:xlink="http://www.w3.org/1999/xlink" content-type="doi" xlink:type="simple">10.3897/zookeys.907.36563.figures91-94</object-id><object-id xmlns:xlink="http://www.w3.org/1999/xlink" content-type="arpha" xlink:type="simple">78786389-4965-5C17-B4B8-0C4808BCD6C6</object-id><label>Figures 91–94.</label><caption><p>Female genitalia features of <italic><tp:taxon-name><tp:taxon-name-part taxon-name-part-type="genus" reg="Hoploscopa">Hoploscopa</tp:taxon-name-part></tp:taxon-name></italic>. <bold>91</bold><italic><tp:taxon-name><tp:taxon-name-part taxon-name-part-type="genus" reg="Hoploscopa">Hoploscopa</tp:taxon-name-part> <tp:taxon-name-part taxon-name-part-type="species" reg="parvimacula">parvimacula</tp:taxon-name-part></tp:taxon-name></italic> sp. nov., paratype, TL551 ♀ <bold>92</bold><italic><tp:taxon-name><tp:taxon-name-part taxon-name-part-type="genus" reg="Hoploscopa">Hoploscopa</tp:taxon-name-part> <tp:taxon-name-part taxon-name-part-type="species" reg="kinabaluensis">kinabaluensis</tp:taxon-name-part></tp:taxon-name></italic> sp. nov., TL674 ♀ <bold>93</bold><italic><tp:taxon-name><tp:taxon-name-part taxon-name-part-type="genus" reg="Hoploscopa">Hoploscopa</tp:taxon-name-part> <tp:taxon-name-part taxon-name-part-type="species" reg="luteomacula">luteomacula</tp:taxon-name-part></tp:taxon-name></italic>, paratype, GU prep. Nuss 743 ♀ <bold>94</bold><italic><tp:taxon-name><tp:taxon-name-part taxon-name-part-type="genus" reg="Hoploscopa">Hoploscopa</tp:taxon-name-part> <tp:taxon-name-part taxon-name-part-type="species" reg="obliqua">obliqua</tp:taxon-name-part></tp:taxon-name></italic>, paratype, TL656 ♀.</p></caption><graphic xmlns:xlink="http://www.w3.org/1999/xlink" xlink:href="zookeys-907-001-g013.jpg" position="float" orientation="portrait" xlink:type="simple" id="oo_375768.jpg"><uri content-type="original_file" xlink:type="simple">https://binary.pensoft.net/fig/375768</uri></graphic></fig></tp:treatment-sec></tp:taxon-treatment>
