# Supplementary material for: Twenty-six new species of Hoploscopa (Lepidoptera, Crambidae) from South-East Asia revealed by morphology and DNA barcoding
Source: Zookeys. 2020 Jan 29;907:1–99. doi: 10.3897/zookeys.907.36563 (PMC7002455; doi:10.3897/zookeys.907.36563)
Supplement: XML Treatment for Hoploscopa pangrangoensis [file zookeys.907.36563-treatment15.xml]

<!DOCTYPE tp:taxon-treatment
  PUBLIC "-//TaxonX//DTD Taxonomic Treatment Publishing DTD v0 20100105//EN" "tax-treatment-NSO.dtd">
<tp:taxon-treatment xmlns:tp="http://www.plazi.org/taxpub"><tp:treatment-meta><kwd-group><label>Taxon classification</label><kwd><named-content xmlns:xlink="http://www.w3.org/1999/xlink" content-type="kingdom">Animalia</named-content></kwd><kwd><named-content xmlns:xlink="http://www.w3.org/1999/xlink" content-type="order">Lepidoptera</named-content></kwd><kwd><named-content xmlns:xlink="http://www.w3.org/1999/xlink" content-type="family">Crambidae</named-content></kwd></kwd-group><mixed-citation publication-type="journal"><person-group><name><surname>Léger</surname><given-names>Théo</given-names></name><name><surname>Kehlmaier</surname><given-names>Christian</given-names></name><name><surname>Vairappan</surname><given-names>Charles S.</given-names></name><name><surname>Nuss</surname><given-names>Matthias</given-names></name></person-group><article-title>Twenty-six new species of <italic><tp:taxon-name><tp:taxon-name-part taxon-name-part-type="genus" reg="Hoploscopa">Hoploscopa</tp:taxon-name-part></tp:taxon-name></italic> (<tp:taxon-name><tp:taxon-name-part taxon-name-part-type="order">Lepidoptera</tp:taxon-name-part></tp:taxon-name>, <tp:taxon-name><tp:taxon-name-part taxon-name-part-type="family">Crambidae</tp:taxon-name-part></tp:taxon-name>) from South-East Asia revealed by morphology and DNA barcoding</article-title><source>Zookeys</source><day>29</day><month>1</month><year>2020</year><volume>907</volume><fpage>1</fpage><lpage>99</lpage><pub-id pub-id-type="doi">10.3897/zookeys.907.36563</pub-id></mixed-citation></tp:treatment-meta><tp:nomenclature><tp:taxon-name><object-id xmlns:xlink="http://www.w3.org/1999/xlink" content-type="arpha" xlink:type="simple">8B7EF575-7EA1-57B3-833E-74BCCE540B31</object-id>
              <tp:taxon-name-part taxon-name-part-type="genus" reg="Hoploscopa">Hoploscopa</tp:taxon-name-part>
              <tp:taxon-name-part taxon-name-part-type="species" reg="pangrangoensis">pangrangoensis</tp:taxon-name-part>
              <object-id xmlns:xlink="http://www.w3.org/1999/xlink" content-type="zoobank" xlink:type="simple">http://zoobank.org/B24AA14E-0E31-4CF0-BCDC-85DB29385473</object-id>
            </tp:taxon-name><tp:taxon-authority>Léger &amp; Nuss</tp:taxon-authority><tp:taxon-status xmlns:xlink="http://www.w3.org/1999/xlink" xlink:type="simple">sp. nov.</tp:taxon-status><xref ref-type="fig" rid="F2">Figs 16</xref><xref ref-type="fig" rid="F7">, 59</xref><xref ref-type="fig" rid="F14">, 97</xref></tp:nomenclature><tp:treatment-sec sec-type="material" id="SECID0E34BI"><title>Material examined.</title><p><bold><italic>Holotype</italic></bold>: ♀, with labels: “Indonesia, Java, M[oun]t. Pangrange | 30 km S[outh]E[ast] Bogor, 1625 m | primary forest 16–20.ii.1996 | 6.30S 107.10E leg. Siniaev &amp; Afonin”; “Lepidoptera | date: i.2018 | <named-content xmlns:xlink="http://www.w3.org/1999/xlink" content-type="dwc:institutional_code" xlink:type="simple">MTD</named-content> 7433 | [vertically written:] DNA-voucher”; “TL | 636 ♀”. Deposited in <named-content xmlns:xlink="http://www.w3.org/1999/xlink" content-type="dwc:institutional_code" xlink:type="simple">MFNB</named-content>.</p><p><bold><italic>Paratypes</italic></bold>: 4 ♂, 1 ♀. Indonesia: 2 ♂ (1 with genitalia on slide TL659 ♂), 1 ♀ (DNA voucher MTD7431, genitalia on slide TL627 ♀), same data as holotype; 2 ♂ (1 with genitalia on slide TL660 ♂), same data as holotype except 21–26.ii.1996 (<named-content xmlns:xlink="http://www.w3.org/1999/xlink" content-type="dwc:institutional_code" xlink:type="simple">MFNB</named-content>).</p></tp:treatment-sec><tp:treatment-sec sec-type="diagnosis" id="SECID0EG6BI"><title>Diagnosis.</title><p>The forewing markings of <italic><tp:taxon-name><tp:taxon-name-part taxon-name-part-type="genus" reg="Hoploscopa">H.</tp:taxon-name-part> <tp:taxon-name-part taxon-name-part-type="species" reg="pangrangoensis">pangrangoensis</tp:taxon-name-part></tp:taxon-name></italic> sp. nov. are reduced to a small crescent-shaped median discoidal stigma; median cubital and dorsal patches are not marked, and postmedian patch is reduced to a blotch at costa. In male genitalia, the uncus is medially widened and the gnathos shows a finger-like projection ca. half the length of uncus. In female genitalia, the thin longitudinal sclerotised lines of the antrum are unique to this species.</p></tp:treatment-sec><tp:treatment-sec sec-type="Similar species" id="SECID0EX6BI"><title>Similar species.</title><p><italic><tp:taxon-name><tp:taxon-name-part taxon-name-part-type="genus" reg="Hoploscopa">Hoploscopa</tp:taxon-name-part> <tp:taxon-name-part taxon-name-part-type="species" reg="parvimacula">parvimacula</tp:taxon-name-part></tp:taxon-name></italic> sp. nov. (q.v.), <italic><tp:taxon-name><tp:taxon-name-part taxon-name-part-type="genus" reg="Hoploscopa">H.</tp:taxon-name-part> <tp:taxon-name-part taxon-name-part-type="species" reg="sumatrensis">sumatrensis</tp:taxon-name-part></tp:taxon-name></italic> sp. nov. <italic><tp:taxon-name><tp:taxon-name-part taxon-name-part-type="genus" reg="Hoploscopa">Hoploscopa</tp:taxon-name-part> <tp:taxon-name-part taxon-name-part-type="species" reg="sumatrensis">sumatrensis</tp:taxon-name-part></tp:taxon-name></italic> sp. nov. shares with <italic><tp:taxon-name><tp:taxon-name-part taxon-name-part-type="genus" reg="Hoploscopa">H.</tp:taxon-name-part> <tp:taxon-name-part taxon-name-part-type="species" reg="pangrangoensis">pangrangoensis</tp:taxon-name-part></tp:taxon-name></italic> sp. nov. the crescent-shaped pale yellow median discoidal stigma on the forewing and the small median cubital patch. However, median discoidal stigma and postmedian patch are filled with reddish brown in <italic><tp:taxon-name><tp:taxon-name-part taxon-name-part-type="genus" reg="Hoploscopa">H.</tp:taxon-name-part> <tp:taxon-name-part taxon-name-part-type="species" reg="sumatrensis">sumatrensis</tp:taxon-name-part></tp:taxon-name></italic> sp. nov. In male genitalia, the gnathos projection reaches 4/5 of the uncus length in <italic><tp:taxon-name><tp:taxon-name-part taxon-name-part-type="genus" reg="Hoploscopa">H.</tp:taxon-name-part> <tp:taxon-name-part taxon-name-part-type="species" reg="sumatrensis">sumatrensis</tp:taxon-name-part></tp:taxon-name></italic> sp. nov. In female genitalia, antrum of <italic><tp:taxon-name><tp:taxon-name-part taxon-name-part-type="genus" reg="Hoploscopa">H.</tp:taxon-name-part> <tp:taxon-name-part taxon-name-part-type="species" reg="sumatrensis">sumatrensis</tp:taxon-name-part></tp:taxon-name></italic> sp. nov. is completely sclerotised.</p></tp:treatment-sec><tp:treatment-sec sec-type="description" id="SECID0EKCCI"><title>Description.</title><p><bold><italic>Head</italic>.</bold> Antennae dorsally striped with brown and bronze scales. Proboscis pale brown. Maxillary palpi brown, ventro-basally pale yellow. Labial palpi brown, base and inner side pale yellow.</p><p><bold><italic>Thorax</italic></bold> (Fig. <xref ref-type="fig" rid="F2">16</xref>). Collar pale yellow. Forewing length: 10–11 mm (♂ &amp; ♀); forewing ground colour brown; basal dark brown dash distally pale yellow; small pale yellow spot at base of cell; basal and distal discoidal patches dark brown; median discoidal stigma crescent-shaped, white to pale yellow; median cubital pale yellow blotch in some specimens; postmedian pale yellow streak at costa, distally with dark brown streak; postmedian area speckled with pale yellow; subterminal line pale yellow, diffuse; fringes brown, with pale yellow dots. Hindwing pale brown. Forelegs brown, tarsi pale brown. Midlegs with femur brown; tibia brown speckled with pale yellow; tarsi pale yellow speckled with bronze. Hindlegs with femur brown; tibia pale yellow, speckled with pale brown; tarsi pale yellow.</p><p><bold><italic>Abdomen</italic>.</bold> Male sternum A8 posterior margin notched, with short, rounded lateral projections.</p><p><bold><italic>Male genitalia</italic></bold> (<italic>N</italic> = 2) (Fig. <xref ref-type="fig" rid="F7">59</xref>). Uncus medially widened, narrowed on apical 1/4, apex blunt. Gnathos projection finger-shaped, ca. half the length of uncus. Valva ventral margin straight, gently bent dorsad on distal 1/3, dorsal margin conspicuously convex; apex slightly pointed. Juxta with base quadrangular, medially narrowing, apex roughly rounded, slightly notched. Saccus triangular, conspicuously pointing dorsad.</p><p><bold><italic>Female genitalia</italic></bold> (<italic>N</italic> = 2) (Fig. <xref ref-type="fig" rid="F14">97</xref>). Anterior apophyses with dorsal bump at posterior 1/3. Antrum elongated, membranous, with thin longitudinal sclerotised lines, anteriorly with minute sclerotised markings. Ductus bursae short, bent before corpus opening. Corpus bursae pear-shaped, reticulated, with sclerotisation between thorn and corpus opening and faintly marked sclerotised band medially. Thorn small, straight, with small dents pointing toward thorn apex.</p></tp:treatment-sec><tp:treatment-sec sec-type="distribution" id="SECID0EBECI"><title>Distribution.</title><p>Known from the slopes of Mount Pangrango (3019 m) on Java (Indonesia), at an altitude of 1,625 m.</p></tp:treatment-sec><tp:treatment-sec sec-type="etymology" id="SECID0EGECI"><title>Etymology.</title><p>Named after Mount Pangrango, a dormant stratovolcano on Java, where the specimens were collected.</p></tp:treatment-sec><tp:treatment-sec><!--Section generated to contain objects referenced in tp:taxon-treatment.--><fig id="F2" position="float" orientation="portrait"><object-id xmlns:xlink="http://www.w3.org/1999/xlink" content-type="doi" xlink:type="simple">10.3897/zookeys.907.36563.figures4-18</object-id><object-id xmlns:xlink="http://www.w3.org/1999/xlink" content-type="arpha" xlink:type="simple">9A82DD94-BF2D-55BE-B1F5-4EC4B1938356</object-id><label>Figures 4–18.</label><caption><p>Forewing of <italic><tp:taxon-name><tp:taxon-name-part taxon-name-part-type="genus" reg="Hoploscopa">Hoploscopa</tp:taxon-name-part></tp:taxon-name></italic> species. <bold>4</bold><italic><tp:taxon-name><tp:taxon-name-part taxon-name-part-type="genus" reg="Hoploscopa">Hoploscopa</tp:taxon-name-part> <tp:taxon-name-part taxon-name-part-type="species" reg="albipuncta">albipuncta</tp:taxon-name-part></tp:taxon-name></italic> sp. nov., holotype, ♂, Malaysia, Sabah, Kinabalu Park HQ, Timpohon Gate, 700 m from Liwagu Trail starting point, near Liwagu River, <named-content xmlns:xlink="http://www.w3.org/1999/xlink" content-type="dwc:verbatimCoordinates" xlink:type="simple"><named-content content-type="geo-json" specific-use="{&#34;type&#34;:&#34;Point&#34;,&#34;coordinates&#34;:[116.549722,6.027778]}" id="NCID0EPUAG" xlink:type="simple">6°1'40"N, 116°32'59"E</named-content></named-content>, 1760 m, 18.vi.2015 (T. Léger &amp; R. Mally) (genitalia on slide TL335 ♂) <bold>5</bold><italic><tp:taxon-name><tp:taxon-name-part taxon-name-part-type="genus" reg="Hoploscopa">Hoploscopa</tp:taxon-name-part> <tp:taxon-name-part taxon-name-part-type="species" reg="sepanggi">sepanggi</tp:taxon-name-part></tp:taxon-name></italic> sp. nov., holotype, ♂, Malaysia, Sabah, Mesilau Nature Resort, <named-content xmlns:xlink="http://www.w3.org/1999/xlink" content-type="dwc:verbatimCoordinates" xlink:type="simple"><named-content content-type="geo-json" specific-use="{&#34;type&#34;:&#34;Point&#34;,&#34;coordinates&#34;:[116.596675,6.045475]}" id="NCID0EEVAG" xlink:type="simple">6°2'43.71"N, 116°35'48.03'E</named-content></named-content>, 1925 m, at lamps, 30.v.2015 (T. Léger &amp; R. Mally) <bold>6</bold><italic><tp:taxon-name><tp:taxon-name-part taxon-name-part-type="genus" reg="Hoploscopa">Hoploscopa</tp:taxon-name-part> <tp:taxon-name-part taxon-name-part-type="species" reg="cynodonta">cynodonta</tp:taxon-name-part></tp:taxon-name></italic> sp. nov., holotype, ♂, Malaysia, Sabah, Kinabalu Park HQ, junction Kiau View- and Pandanus Trail, <named-content xmlns:xlink="http://www.w3.org/1999/xlink" content-type="dwc:verbatimCoordinates" xlink:type="simple"><named-content content-type="geo-json" specific-use="{&#34;type&#34;:&#34;Point&#34;,&#34;coordinates&#34;:[116.537483,6.009122]}" id="NCID0EZVAG" xlink:type="simple">6°0'32.84"N, 116°32'14.94"E</named-content></named-content>, 1690m, UV light, 07.vi.2015 (T. Léger &amp; R. Mally) (genitalia on slide TL327 ♂) <bold>7</bold><italic><tp:taxon-name><tp:taxon-name-part taxon-name-part-type="genus" reg="Hoploscopa">Hoploscopa</tp:taxon-name-part> <tp:taxon-name-part taxon-name-part-type="species" reg="parvimacula">parvimacula</tp:taxon-name-part></tp:taxon-name></italic> sp. nov., paratype, ♀, Sabah, Mesilau Nature Resort, <named-content xmlns:xlink="http://www.w3.org/1999/xlink" content-type="dwc:verbatimCoordinates" xlink:type="simple"><named-content content-type="geo-json" specific-use="{&#34;type&#34;:&#34;Point&#34;,&#34;coordinates&#34;:[116.596675,6.045475]}" id="NCID0EOWAG" xlink:type="simple">6°2'43.71"N, 116°35'48.03"E</named-content></named-content>, 1925 m, at lamps, 30.v.2015 (T. Léger &amp; R. Mally) (genitalia on slide TL312 ♀. <bold>8</bold><italic><tp:taxon-name><tp:taxon-name-part taxon-name-part-type="genus" reg="Hoploscopa">Hoploscopa</tp:taxon-name-part> <tp:taxon-name-part taxon-name-part-type="species" reg="kinabaluensis">kinabaluensis</tp:taxon-name-part></tp:taxon-name></italic> sp. nov., paratype, ♀, Sabah, Kinabalu Park HQ, Timpohon Gate, 700 m from Liwagu trail starting point, near Liwagu River, <named-content xmlns:xlink="http://www.w3.org/1999/xlink" content-type="dwc:verbatimCoordinates" xlink:type="simple"><named-content content-type="geo-json" specific-use="{&#34;type&#34;:&#34;Point&#34;,&#34;coordinates&#34;:[116.549722,6.027778]}" id="NCID0EDXAG" xlink:type="simple">6°1'40"N, 116°32'59"E</named-content></named-content>, 1760 m, UV light, 18.vi.2015 (T. Léger &amp; R. Mally) (genitalia on slide TL326 ♀) <bold>9</bold><italic><tp:taxon-name><tp:taxon-name-part taxon-name-part-type="genus" reg="Hoploscopa">Hoploscopa</tp:taxon-name-part> <tp:taxon-name-part taxon-name-part-type="species" reg="luteomacula">luteomacula</tp:taxon-name-part></tp:taxon-name></italic> Nuss, paratype, ♀, Indonesia, Sumatra, Barat, N-Padangpanjang, Mt Singgalang, 2100 m, 10–11.ii.1996 (A. Kallies) (genitalia on slide GU prep. Nuss 743) <bold>10</bold><italic><tp:taxon-name><tp:taxon-name-part taxon-name-part-type="genus" reg="Hoploscopa">Hoploscopa</tp:taxon-name-part> <tp:taxon-name-part taxon-name-part-type="species" reg="obliqua">obliqua</tp:taxon-name-part></tp:taxon-name></italic> Rotschild, abdomen missing, Papua New Guinea, Madang Province, Wanang village, <named-content xmlns:xlink="http://www.w3.org/1999/xlink" content-type="dwc:verbatimCoordinates" xlink:type="simple"><named-content content-type="geo-json" specific-use="{&#34;type&#34;:&#34;Point&#34;,&#34;coordinates&#34;:[145.283333,-5.250000]}" id="NCID0EFYAG" xlink:type="simple">05°15'S, 145°17'E</named-content></named-content>, reared from <italic><tp:taxon-name><tp:taxon-name-part taxon-name-part-type="genus" reg="Diplazium">Diplazium</tp:taxon-name-part> <tp:taxon-name-part taxon-name-part-type="species" reg="esculentum">esculentum</tp:taxon-name-part></tp:taxon-name></italic>, 12.vi.2007 <bold>11</bold><italic><tp:taxon-name><tp:taxon-name-part taxon-name-part-type="genus" reg="Hoploscopa">Hoploscopa</tp:taxon-name-part> <tp:taxon-name-part taxon-name-part-type="species" reg="niveofascia">niveofascia</tp:taxon-name-part></tp:taxon-name></italic> sp. nov., holotype, ♂, Papua New Guinea, Morobe Prov., nr. Bulolo, Mt. Susu Nat. Res., 975 m, 27–28.viii. 1983, <italic><tp:taxon-name><tp:taxon-name-part taxon-name-part-type="genus" reg="Araucaria">Araucaria</tp:taxon-name-part></tp:taxon-name></italic> For. (S. Miller) (genitalia on slide TL442 ♂) <bold>12</bold><italic><tp:taxon-name><tp:taxon-name-part taxon-name-part-type="genus" reg="Hoploscopa">Hoploscopa</tp:taxon-name-part> <tp:taxon-name-part taxon-name-part-type="species" reg="gombongi">gombongi</tp:taxon-name-part></tp:taxon-name></italic> sp. nov., paratype, ♂, Papua New Guinea, Yawan village, <named-content xmlns:xlink="http://www.w3.org/1999/xlink" content-type="dwc:verbatimCoordinates" xlink:type="simple"><named-content content-type="geo-json" specific-use="{&#34;type&#34;:&#34;Point&#34;,&#34;coordinates&#34;:[146.083333,-6.166667]}" id="NCID0EZZAG" xlink:type="simple">06°10'S, 146°5'E</named-content></named-content>, NG Binatang Res. Ctr. (B Gewa, J. Kua, S Sau, A. Kinibel) <bold>13</bold><italic><tp:taxon-name><tp:taxon-name-part taxon-name-part-type="genus" reg="Hoploscopa">Hoploscopa</tp:taxon-name-part> <tp:taxon-name-part taxon-name-part-type="species" reg="tonsepi">tonsepi</tp:taxon-name-part></tp:taxon-name></italic> sp. nov., holotype, ♂, Papua New Guinea, Yawan village, <named-content xmlns:xlink="http://www.w3.org/1999/xlink" content-type="dwc:verbatimCoordinates" xlink:type="simple"><named-content content-type="geo-json" specific-use="{&#34;type&#34;:&#34;Point&#34;,&#34;coordinates&#34;:[146.083333,-6.166667]}" id="NCID0EO1AG" xlink:type="simple">06°10'S, 146°5'E</named-content></named-content>, NG Binatang Res. Ctr. (J. Valeba, J. Auga, M. Dilu, F. Philip, R. Lilip) (genitalia on slide TL655 ♂) <bold>14</bold><italic><tp:taxon-name><tp:taxon-name-part taxon-name-part-type="genus" reg="Hoploscopa">Hoploscopa</tp:taxon-name-part> <tp:taxon-name-part taxon-name-part-type="species" reg="marijoweissae">marijoweissae</tp:taxon-name-part></tp:taxon-name></italic> sp. nov., ♂, Papua New Guinea: Morobe Province, Mount Kaindi, 2350 m, 11.xii.1976 (G. F. Hevel &amp; R. E. Dietz) (genitalia on slide TL437 ♂) <bold>15</bold><italic><tp:taxon-name><tp:taxon-name-part taxon-name-part-type="genus" reg="Hoploscopa">Hoploscopa</tp:taxon-name-part> <tp:taxon-name-part taxon-name-part-type="species" reg="titika">titika</tp:taxon-name-part></tp:taxon-name></italic> sp. nov., holotype, ♂, Sumatra-Holzweg, 25 km SSW-Pematangsiantar, Straße nach Prapat, 13.ii.1996 (A. Kallies) (genitalia on slide TL505 ♂) <bold>16</bold><italic><tp:taxon-name><tp:taxon-name-part taxon-name-part-type="genus" reg="Hoploscopa">Hoploscopa</tp:taxon-name-part> <tp:taxon-name-part taxon-name-part-type="species" reg="pangrangoensis">pangrangoensis</tp:taxon-name-part></tp:taxon-name></italic> sp. nov., paratype, ♀, Indonesia, Java, Mt. Pangrange, SE Bogor, 6.30S 107.10E, 1625 m, primary forest, 16–20.ii.1996 (Siniaev &amp; Afonin) (genitalia on slide TL627 ♀) <bold>17</bold><italic><tp:taxon-name><tp:taxon-name-part taxon-name-part-type="genus" reg="Hoploscopa">Hoploscopa</tp:taxon-name-part> <tp:taxon-name-part taxon-name-part-type="species" reg="isarogensis">isarogensis</tp:taxon-name-part></tp:taxon-name></italic> sp. nov., paratype, ♀, Philippines, South Luzon, Mt Isarog, <named-content xmlns:xlink="http://www.w3.org/1999/xlink" content-type="dwc:verbatimCoordinates" xlink:type="simple"><named-content content-type="geo-json" specific-use="{&#34;type&#34;:&#34;Point&#34;,&#34;coordinates&#34;:[123.333333,13.666667]}" id="NCID0EK3AG" xlink:type="simple">13°40'N, 123°20'E</named-content></named-content>, 530 m, submontane forest, at light, 22.iii.2000 (M. Nuss) (genitalia on slide TL523 ♀) <bold>18</bold><italic><tp:taxon-name><tp:taxon-name-part taxon-name-part-type="genus" reg="Hoploscopa">Hoploscopa</tp:taxon-name-part> <tp:taxon-name-part taxon-name-part-type="species" reg="ypsilon">ypsilon</tp:taxon-name-part></tp:taxon-name></italic> sp. nov., paratype, ♀, Philippines, Luzon, Mountain Province, Chatol, 2100 m, 16–18.xi.1997 (Mey, Ebert &amp; Nuss).</p></caption><graphic xmlns:xlink="http://www.w3.org/1999/xlink" xlink:href="zookeys-907-001-g002.jpg" position="float" orientation="portrait" xlink:type="simple" id="oo_375757.jpg"><uri content-type="original_file" xlink:type="simple">https://binary.pensoft.net/fig/375757</uri></graphic></fig><fig id="F7" position="float" orientation="portrait"><object-id xmlns:xlink="http://www.w3.org/1999/xlink" content-type="doi" xlink:type="simple">10.3897/zookeys.907.36563.figures58-63</object-id><object-id xmlns:xlink="http://www.w3.org/1999/xlink" content-type="arpha" xlink:type="simple">65A6F604-2919-5580-875F-16C342769019</object-id><label>Figures 58–63.</label><caption><p>Male genitalia features of <italic><tp:taxon-name><tp:taxon-name-part taxon-name-part-type="genus" reg="Hoploscopa">Hoploscopa</tp:taxon-name-part></tp:taxon-name></italic>. <bold>58</bold><italic><tp:taxon-name><tp:taxon-name-part taxon-name-part-type="genus" reg="Hoploscopa">Hoploscopa</tp:taxon-name-part> <tp:taxon-name-part taxon-name-part-type="species" reg="titika">titika</tp:taxon-name-part></tp:taxon-name></italic> sp. nov., holotype, TL505 ♂ (apical part of juxta attached to phallus) <bold>59</bold><italic><tp:taxon-name><tp:taxon-name-part taxon-name-part-type="genus" reg="Hoploscopa">Hoploscopa</tp:taxon-name-part> <tp:taxon-name-part taxon-name-part-type="species" reg="pangrangoensis">pangrangoensis</tp:taxon-name-part></tp:taxon-name></italic> sp. nov., paratype, TL659 ♂ <bold>60</bold><italic><tp:taxon-name><tp:taxon-name-part taxon-name-part-type="genus" reg="Hoploscopa">Hoploscopa</tp:taxon-name-part> <tp:taxon-name-part taxon-name-part-type="species" reg="isarogensis">isarogensis</tp:taxon-name-part></tp:taxon-name></italic> sp. nov., paratype, TL762 ♂ <bold>61</bold><italic><tp:taxon-name><tp:taxon-name-part taxon-name-part-type="genus" reg="Hoploscopa">Hoploscopa</tp:taxon-name-part> <tp:taxon-name-part taxon-name-part-type="species" reg="ypsilon">ypsilon</tp:taxon-name-part></tp:taxon-name></italic> sp. nov., paratype, TL624 ♂ <bold>62</bold><italic><tp:taxon-name><tp:taxon-name-part taxon-name-part-type="genus" reg="Hoploscopa">Hoploscopa</tp:taxon-name-part> <tp:taxon-name-part taxon-name-part-type="species" reg="danaoensis">danaoensis</tp:taxon-name-part></tp:taxon-name></italic> sp. nov., holotype, TL632 ♂ <bold>63</bold><italic><tp:taxon-name><tp:taxon-name-part taxon-name-part-type="genus" reg="Hoploscopa">Hoploscopa</tp:taxon-name-part> <tp:taxon-name-part taxon-name-part-type="species" reg="quadripuncta">quadripuncta</tp:taxon-name-part></tp:taxon-name></italic>, holotype, <tp:taxon-name><tp:taxon-name-part taxon-name-part-type="family">Pyralidae</tp:taxon-name-part></tp:taxon-name> Brit. Mus. Slide N° BMNH20257 ♂.</p></caption><graphic xmlns:xlink="http://www.w3.org/1999/xlink" xlink:href="zookeys-907-001-g007.jpg" position="float" orientation="portrait" xlink:type="simple" id="oo_375762.jpg"><uri content-type="original_file" xlink:type="simple">https://binary.pensoft.net/fig/375762</uri></graphic></fig><fig id="F14" position="float" orientation="portrait"><object-id xmlns:xlink="http://www.w3.org/1999/xlink" content-type="doi" xlink:type="simple">10.3897/zookeys.907.36563.figures95-98</object-id><object-id xmlns:xlink="http://www.w3.org/1999/xlink" content-type="arpha" xlink:type="simple">DB51EF6E-8603-5105-B4F9-52F77775B24A</object-id><label>Figures 95–98.</label><caption><p>Female genitalia features of <italic><tp:taxon-name><tp:taxon-name-part taxon-name-part-type="genus" reg="Hoploscopa">Hoploscopa</tp:taxon-name-part></tp:taxon-name></italic>. <bold>95</bold><italic><tp:taxon-name><tp:taxon-name-part taxon-name-part-type="genus" reg="Hoploscopa">Hoploscopa</tp:taxon-name-part> <tp:taxon-name-part taxon-name-part-type="species" reg="marijoweissae">marijoweissae</tp:taxon-name-part></tp:taxon-name></italic> sp. nov., paratype, TL709 ♀ <bold>96</bold><italic><tp:taxon-name><tp:taxon-name-part taxon-name-part-type="genus" reg="Hoploscopa">Hoploscopa</tp:taxon-name-part> <tp:taxon-name-part taxon-name-part-type="species" reg="gombongi">gombongi</tp:taxon-name-part></tp:taxon-name></italic> sp. nov., paratype, TL654 ♀ <bold>97</bold><italic><tp:taxon-name><tp:taxon-name-part taxon-name-part-type="genus" reg="Hoploscopa">Hoploscopa</tp:taxon-name-part> <tp:taxon-name-part taxon-name-part-type="species" reg="pangrangoensis">pangrangoensis</tp:taxon-name-part></tp:taxon-name></italic> sp. nov., paratype, TL627 ♀ <bold>98</bold><italic><tp:taxon-name><tp:taxon-name-part taxon-name-part-type="genus" reg="Hoploscopa">Hoploscopa</tp:taxon-name-part> <tp:taxon-name-part taxon-name-part-type="species" reg="ypsilon">ypsilon</tp:taxon-name-part></tp:taxon-name></italic> sp. nov., paratype, TL620 ♀.</p></caption><graphic xmlns:xlink="http://www.w3.org/1999/xlink" xlink:href="zookeys-907-001-g014.jpg" position="float" orientation="portrait" xlink:type="simple" id="oo_375769.jpg"><uri content-type="original_file" xlink:type="simple">https://binary.pensoft.net/fig/375769</uri></graphic></fig></tp:treatment-sec></tp:taxon-treatment>
