# Supplementary material for: Twenty-six new species of Hoploscopa (Lepidoptera, Crambidae) from South-East Asia revealed by morphology and DNA barcoding
Source: Zookeys. 2020 Jan 29;907:1–99. doi: 10.3897/zookeys.907.36563 (PMC7002455; doi:10.3897/zookeys.907.36563)
Supplement: XML Treatment for Hoploscopa danaoensis [file zookeys.907.36563-treatment18.xml]

<!DOCTYPE tp:taxon-treatment
  PUBLIC "-//TaxonX//DTD Taxonomic Treatment Publishing DTD v0 20100105//EN" "tax-treatment-NSO.dtd">
<tp:taxon-treatment xmlns:tp="http://www.plazi.org/taxpub"><tp:treatment-meta><kwd-group><label>Taxon classification</label><kwd><named-content xmlns:xlink="http://www.w3.org/1999/xlink" content-type="kingdom">Animalia</named-content></kwd><kwd><named-content xmlns:xlink="http://www.w3.org/1999/xlink" content-type="order">Lepidoptera</named-content></kwd><kwd><named-content xmlns:xlink="http://www.w3.org/1999/xlink" content-type="family">Crambidae</named-content></kwd></kwd-group><mixed-citation publication-type="journal"><person-group><name><surname>Léger</surname><given-names>Théo</given-names></name><name><surname>Kehlmaier</surname><given-names>Christian</given-names></name><name><surname>Vairappan</surname><given-names>Charles S.</given-names></name><name><surname>Nuss</surname><given-names>Matthias</given-names></name></person-group><article-title>Twenty-six new species of <italic><tp:taxon-name><tp:taxon-name-part taxon-name-part-type="genus" reg="Hoploscopa">Hoploscopa</tp:taxon-name-part></tp:taxon-name></italic> (<tp:taxon-name><tp:taxon-name-part taxon-name-part-type="order">Lepidoptera</tp:taxon-name-part></tp:taxon-name>, <tp:taxon-name><tp:taxon-name-part taxon-name-part-type="family">Crambidae</tp:taxon-name-part></tp:taxon-name>) from South-East Asia revealed by morphology and DNA barcoding</article-title><source>Zookeys</source><day>29</day><month>1</month><year>2020</year><volume>907</volume><fpage>1</fpage><lpage>99</lpage><pub-id pub-id-type="doi">10.3897/zookeys.907.36563</pub-id></mixed-citation></tp:treatment-meta><tp:nomenclature><tp:taxon-name><object-id xmlns:xlink="http://www.w3.org/1999/xlink" content-type="arpha" xlink:type="simple">4AB0F571-3797-5765-8370-6D02616D7F47</object-id>
              <tp:taxon-name-part taxon-name-part-type="genus" reg="Hoploscopa">Hoploscopa</tp:taxon-name-part>
              <tp:taxon-name-part taxon-name-part-type="species" reg="danaoensis">danaoensis</tp:taxon-name-part>
              <object-id xmlns:xlink="http://www.w3.org/1999/xlink" content-type="zoobank" xlink:type="simple">http://zoobank.org/CE945458-F671-4EE7-8E5B-FA18C6CC58AC</object-id>
            </tp:taxon-name><tp:taxon-authority>Léger &amp; Nuss</tp:taxon-authority><tp:taxon-status xmlns:xlink="http://www.w3.org/1999/xlink" xlink:type="simple">sp. nov.</tp:taxon-status><xref ref-type="fig" rid="F3">Figs 19</xref><xref ref-type="fig" rid="F7">, 62</xref><xref ref-type="fig" rid="F15">, 99</xref></tp:nomenclature><tp:treatment-sec sec-type="material" id="SECID0EKYCI"><title>Material examined.</title><p><bold><italic>Holotype</italic></bold>: ♂, with labels: “Philipinen [sic], Leyte | Lake Danao, 650 m | 14.-17.4.1997 | leg. Mey &amp; Speidel”; “DNA voucher | Lepidoptera | date: i.2018 | MTD7419 | [vertically written:] DNA-voucher”; “TL | 632 ♂”. Deposited in <named-content xmlns:xlink="http://www.w3.org/1999/xlink" content-type="dwc:institutional_code" xlink:type="simple">MFNB</named-content>.</p><p><bold><italic>Paratypes</italic></bold>: 6 ♂, 11 ♀. Philippines: 6 ♂ (2 with genitalia on slide TL721 ♂ &amp; TL722 ♂), 11 ♀ (1 with DNA voucher MTD7421 &amp; genitalia on slide TL618 ♀, 1 with DNA voucher MTD8142 &amp; genitalia on slide TL703, 1 with DNA voucher MTD8141 &amp; genitalia on slide TL702 ♀), same data as holotype (<named-content xmlns:xlink="http://www.w3.org/1999/xlink" content-type="dwc:institutional_code" xlink:type="simple">MFNB</named-content>).</p></tp:treatment-sec><tp:treatment-sec sec-type="material" id="SECID0EMZCI"><title>Other specimens examined.</title><p>2 ♂, 9 ♀. Philippines: 1 ♂ (genitalia on slide TL681 ♂), 1 ♀ (DNA voucher MTD7417 &amp; genitalia on slide TL615 ♀), Mindanao, 1050 m, Mt Agtuuganon, 28.v.-7.vi.1996, leg. W. Mey; 1 ♂ (DNA voucher MTD8140 &amp; genitalia on slide TL701 ♂), 8 ♀ (DNA voucher MTD8139 &amp; genitalia on slide TL700 ♀), Negros, Patag, Lake Danao, 1400m, 21.5.96, leg. W. Mey (<named-content xmlns:xlink="http://www.w3.org/1999/xlink" content-type="dwc:institutional_code" xlink:type="simple">MFNB</named-content>).</p></tp:treatment-sec><tp:treatment-sec sec-type="diagnosis" id="SECID0E1ZCI"><title>Diagnosis.</title><p>The forewings of <italic><tp:taxon-name><tp:taxon-name-part taxon-name-part-type="genus" reg="Hoploscopa">H.</tp:taxon-name-part> <tp:taxon-name-part taxon-name-part-type="species" reg="danaoensis">danaoensis</tp:taxon-name-part></tp:taxon-name></italic> sp. nov. displays pale yellow median markings forming a Y. In male genitalia, the uncus displays a straight lateral margin and an obtuse apex, and the tongue-shaped gnathos projection reaches ca. half of the uncus length. The juxta is progressively narrowing toward the notched apex. Female genitalia are very similar to several other <italic><tp:taxon-name><tp:taxon-name-part taxon-name-part-type="genus" reg="Hoploscopa">Hoploscopa</tp:taxon-name-part></tp:taxon-name></italic> species, e.g., <italic><tp:taxon-name><tp:taxon-name-part taxon-name-part-type="genus" reg="Hoploscopa">H.</tp:taxon-name-part> <tp:taxon-name-part taxon-name-part-type="species" reg="ypsilon">ypsilon</tp:taxon-name-part></tp:taxon-name></italic> sp. nov.</p></tp:treatment-sec><tp:treatment-sec sec-type="Similar species" id="SECID0E41CI"><title>Similar species.</title><p><italic><tp:taxon-name><tp:taxon-name-part taxon-name-part-type="genus" reg="Hoploscopa">Hoploscopa</tp:taxon-name-part> <tp:taxon-name-part taxon-name-part-type="species" reg="brunnealis">brunnealis</tp:taxon-name-part></tp:taxon-name></italic> (q.v.), <italic><tp:taxon-name><tp:taxon-name-part taxon-name-part-type="genus" reg="Hoploscopa">H.</tp:taxon-name-part> <tp:taxon-name-part taxon-name-part-type="species" reg="ypsilon">ypsilon</tp:taxon-name-part></tp:taxon-name></italic> sp. nov. (q.v.), <italic><tp:taxon-name><tp:taxon-name-part taxon-name-part-type="genus" reg="Hoploscopa">H.</tp:taxon-name-part> <tp:taxon-name-part taxon-name-part-type="species" reg="metacrossa">metacrossa</tp:taxon-name-part></tp:taxon-name></italic> (q.v.).</p></tp:treatment-sec><tp:treatment-sec sec-type="description" id="SECID0EE3CI"><title>Description.</title><p><bold><italic>Head</italic>.</bold> Antennae dorsally with brown scales. Proboscis pale brown, of a darker brown at base. Maxillary palpi brown, basally pale yellow, inner side pale brown. Labial palpi brown, ventro-basally pale yellow, inner side speckled with pale yellow.</p><p><bold><italic>Thorax</italic></bold> (Fig. <xref ref-type="fig" rid="F3">19</xref>). Collar pale yellow. Forewing length: 8 mm (♂), 8–9 mm (♀); forewing ground colour brown; basal dark brown blotch distally pale yellow; median discoidal stigma V-shaped, white to pale yellow, with dark brown basal and distal edges; cubital patch elongated, white to pale yellow, together with median discoidal stigma forming a Y; postmedian patch roughly triangular, white to pale yellow, broadly invaded with brown, edged with darker brown; postmedian line marked on costal half; subterminal line thick, white to pale yellow, incurved inwards at CuA2, angled at M1; fringes brown, with diffuse pale yellow dots. Hindwing pale brown. Forelegs brown, tarsi pale brown. Midlegs with femur brown; tibia brown, speckled with pale yellow, distally pale yellow; tarsi pale yellow. Hindlegs with femur brown; tibia pale yellow, speckled with pale brown; tarsi pale brown.</p><p><bold><italic>Abdomen</italic>.</bold> Male sternum A8 posterior margin straight.</p><p><bold><italic>Male genitalia</italic></bold> (<italic>N</italic> = 1) (Fig. <xref ref-type="fig" rid="F7">62</xref>). Uncus long with straight lateral margin, apex obtuse. Gnathos projection tongue-shaped, ca. half the uncus length. Valva ventral margin gently bent dorsad on distal 1/3, dorsal margin conspicuously convex, apex slightly pointed. Juxta with base quadrangular, tapering toward apex, apex notched. Saccus small, triangular, pointing dorsad.</p><p><bold><italic>Female genitalia</italic></bold> (<italic>N</italic> = 1) (Fig. <xref ref-type="fig" rid="F15">99</xref>). Anterior apophyses with dorsal bump at posterior 1/3. Antrum short, as long as broad. Ductus bursae short, straight, bent before corpus bursae. Corpus bursae broad, pear-shaped, reticulated, with elongated sclerotisation between thorn and corpus opening, medially with sclerotised band. Thorn straight, with small dents pointing toward thorn apex.</p></tp:treatment-sec><tp:treatment-sec sec-type="distribution" id="SECID0E24CI"><title>Distribution.</title><p>Known from Lake Danao (650 m) on Leyte island (Philippines).</p></tp:treatment-sec><tp:treatment-sec sec-type="DNA barcoding" id="SECID0EA5CI"><title>DNA barcoding.</title><p>Morphologically similar specimens from Mindanao and Negros are recovered in two separate <abbrev xmlns:xlink="http://www.w3.org/1999/xlink" xlink:title="molecular operational taxonomic units" id="ABBRID0EG5CI" xlink:type="simple">MOTUs</abbrev> and show a divergence of 3.9–4.2% with <italic><tp:taxon-name><tp:taxon-name-part taxon-name-part-type="genus" reg="Hoploscopa">H.</tp:taxon-name-part> <tp:taxon-name-part taxon-name-part-type="species" reg="danaoensis">danaoensis</tp:taxon-name-part></tp:taxon-name></italic> sp. nov.</p></tp:treatment-sec><tp:treatment-sec sec-type="etymology" id="SECID0EV5CI"><title>Etymology.</title><p>Named after Lake Danao on Leyte where the species is found.</p></tp:treatment-sec><tp:treatment-sec sec-type="remarks" id="SECID0E15CI"><title>Remarks.</title><p>Minor differences were observed in male genitalia of the specimens from Mindanao and Negros. However, we only had one male on hand for each series. In absence of further evidence, we refrained from describing further species here.</p><fig id="F3" position="float" orientation="portrait"><object-id xmlns:xlink="http://www.w3.org/1999/xlink" content-type="doi" xlink:type="simple">10.3897/zookeys.907.36563.figures19-33</object-id><object-id xmlns:xlink="http://www.w3.org/1999/xlink" content-type="arpha" xlink:type="simple">3CC65D9E-3AAD-5729-8F8D-0BD8B7028F35</object-id><label>Figures 19–33.</label><caption><p>Forewing of <italic><tp:taxon-name><tp:taxon-name-part taxon-name-part-type="genus" reg="Hoploscopa">Hoploscopa</tp:taxon-name-part></tp:taxon-name></italic> species <bold>19</bold><italic><tp:taxon-name><tp:taxon-name-part taxon-name-part-type="genus" reg="Hoploscopa">Hoploscopa</tp:taxon-name-part> <tp:taxon-name-part taxon-name-part-type="species" reg="danaoensis">danaoensis</tp:taxon-name-part></tp:taxon-name></italic> sp. nov., paratype, ♂, Philippines, Leyte, Lake Danao, 650 m, 14–17.iv.1997 (Mey &amp; Speidel) <bold>20</bold><italic><tp:taxon-name><tp:taxon-name-part taxon-name-part-type="genus" reg="Hoploscopa">Hoploscopa</tp:taxon-name-part> <tp:taxon-name-part taxon-name-part-type="species" reg="aurantiacalis">aurantiacalis</tp:taxon-name-part></tp:taxon-name></italic> Snellen lectotype, ♀, NHMUK010923286, Indonesia, Java occ., Pengaleng, 4000 ft, 1893 (genitalia on slide <tp:taxon-name><tp:taxon-name-part taxon-name-part-type="family">Pyralidae</tp:taxon-name-part></tp:taxon-name> Brit. Mus. Slide N° 20246) <bold>21</bold><italic><tp:taxon-name><tp:taxon-name-part taxon-name-part-type="genus" reg="Hoploscopa">Hoploscopa</tp:taxon-name-part> <tp:taxon-name-part taxon-name-part-type="species" reg="brunnealis">brunnealis</tp:taxon-name-part></tp:taxon-name></italic> Snellen, lectotype, ♀, NHMUK010923292, Indonesia, Java occ., Pengaleng, 4000 ft, 1893 (genitalia on slide <tp:taxon-name><tp:taxon-name-part taxon-name-part-type="family">Pyralidae</tp:taxon-name-part></tp:taxon-name> Brit. Mus. Slide N° 20247) <bold>22</bold><italic><tp:taxon-name><tp:taxon-name-part taxon-name-part-type="genus" reg="Hoploscopa">Hoploscopa</tp:taxon-name-part> <tp:taxon-name-part taxon-name-part-type="species" reg="ocellata">ocellata</tp:taxon-name-part></tp:taxon-name></italic> Hampson, holotype, ♀, NHMUK010923358, Indonesia, Moluccas, Batchian, iii.1892 (W. Doherty) (genitalia on slide <tp:taxon-name><tp:taxon-name-part taxon-name-part-type="family">Pyralidae</tp:taxon-name-part></tp:taxon-name> Brit. Mus. Slide N° 20258) <bold>23</bold><italic><tp:taxon-name><tp:taxon-name-part taxon-name-part-type="genus" reg="Hoploscopa">Hoploscopa</tp:taxon-name-part> <tp:taxon-name-part taxon-name-part-type="species" reg="quadripuncta">quadripuncta</tp:taxon-name-part></tp:taxon-name></italic> Rotschild, holotype, ♂, NHMUK010923357, Indonesia, Papua, Utakwa River, 3000 ft, i.1913 (A.F.R. Wollaston) (genitalia on slide <tp:taxon-name><tp:taxon-name-part taxon-name-part-type="family">Pyralidae</tp:taxon-name-part></tp:taxon-name> Brit. Mus. Slide N° 20257) <bold>24</bold><italic><tp:taxon-name><tp:taxon-name-part taxon-name-part-type="genus" reg="Hoploscopa">Hoploscopa</tp:taxon-name-part> <tp:taxon-name-part taxon-name-part-type="species" reg="semifascia">semifascia</tp:taxon-name-part></tp:taxon-name></italic> Hampson, ♀, NHMUK010923321, Papua New Guinea, Southern Highlands, Bosavi, 570 m, 6.i.1986 (D. Agassiz) (genitalia on slide TL740 ♀) <bold>25</bold><italic><tp:taxon-name><tp:taxon-name-part taxon-name-part-type="genus" reg="Hoploscopa">Hoploscopa</tp:taxon-name-part> <tp:taxon-name-part taxon-name-part-type="species" reg="subvariegata">subvariegata</tp:taxon-name-part></tp:taxon-name></italic> Rothschild, ♂, Morobe Province, near Wau, Mt. Kaindi, 2360 m, 27–28.vii.1983 (S. E. &amp; P. M. Miller) (genitalia on slide TL642 ♂) <bold>26</bold><italic><tp:taxon-name><tp:taxon-name-part taxon-name-part-type="genus" reg="Hoploscopa">Hoploscopa</tp:taxon-name-part> <tp:taxon-name-part taxon-name-part-type="species" reg="persimilis">persimilis</tp:taxon-name-part></tp:taxon-name></italic> Rothschild, lectotype, ♂, NHMUK010923328, Indonesia, Papua, Utawka River, 3000 ft., i.1913 (A.F.R. Wollaston) (genitalia on slide <tp:taxon-name><tp:taxon-name-part taxon-name-part-type="family">Pyralidae</tp:taxon-name-part></tp:taxon-name> Brit. Mus. Slide N° 20255) <bold>27</bold><italic><tp:taxon-name><tp:taxon-name-part taxon-name-part-type="genus" reg="Hoploscopa">Hoploscopa</tp:taxon-name-part> <tp:taxon-name-part taxon-name-part-type="species" reg="astrapias">astrapias</tp:taxon-name-part></tp:taxon-name></italic> Meyrick, lectotype, ♀, NHMUK010923383, Fiji, Vunîdawa, 2.i.1932 (genitalia on slide <tp:taxon-name><tp:taxon-name-part taxon-name-part-type="family">Pyralidae</tp:taxon-name-part></tp:taxon-name> Brit. Mus. Slide N° 20241) <bold>28</bold><italic><tp:taxon-name><tp:taxon-name-part taxon-name-part-type="genus" reg="Hoploscopa">Hoploscopa</tp:taxon-name-part> <tp:taxon-name-part taxon-name-part-type="species" reg="anamesa">anamesa</tp:taxon-name-part></tp:taxon-name></italic> Tams, ♀, NHMUK010923466, Vanuatu, Aneityum Island, Red Crest, 3 m NE of Anelgauhat, 1200 ft, vi.1955 (E. Cheesman) (genitalia on slide TL718 ♀) <bold>29</bold><italic><tp:taxon-name><tp:taxon-name-part taxon-name-part-type="genus" reg="Hoploscopa">Hoploscopa</tp:taxon-name-part> <tp:taxon-name-part taxon-name-part-type="species" reg="nauticorum">nauticorum</tp:taxon-name-part></tp:taxon-name></italic> Tams, allotype, ♀, Samoan, Upolu Island, Malololelei, 2000 ft, 21.ii.1925 (P. A. Buxton &amp; G. H. Hopkins) <bold>30</bold><italic><tp:taxon-name><tp:taxon-name-part taxon-name-part-type="genus" reg="Hoploscopa">Hoploscopa</tp:taxon-name-part> <tp:taxon-name-part taxon-name-part-type="species" reg="diffusa">diffusa</tp:taxon-name-part></tp:taxon-name></italic> Hampson, lectotype, ♂, NHMUK010923338, Papua New Guinea, Fergusson Island, x-xi.1894 (A. S. Meek) (genitalia on slide <tp:taxon-name><tp:taxon-name-part taxon-name-part-type="family">Pyralidae</tp:taxon-name-part></tp:taxon-name> Brit. Mus. Slide N° 1014 ♂) <bold>31</bold><italic><tp:taxon-name><tp:taxon-name-part taxon-name-part-type="genus" reg="Hoploscopa">Hoploscopa</tp:taxon-name-part> <tp:taxon-name-part taxon-name-part-type="species" reg="triangulifera">triangulifera</tp:taxon-name-part></tp:taxon-name></italic> Hampson, ♀, NHMUK010923453, Biagi, Mambare R., 1600 m, iii.1906 (A. S. Meek) (genitalia on slide TL712 ♀) <bold>32</bold><italic><tp:taxon-name><tp:taxon-name-part taxon-name-part-type="genus" reg="Hoploscopa">Hoploscopa</tp:taxon-name-part> <tp:taxon-name-part taxon-name-part-type="species" reg="anacantha">anacantha</tp:taxon-name-part></tp:taxon-name></italic> sp. nov., holotype, ♂, NHMUK010923444, Indonesia, North Sumatra, Dumoga-Bone N. P., Gunung Mogogonipa, summit, 1008 m, 18–20.x.1985 (genitalia on slide TL759 ♂) <bold>33</bold><italic><tp:taxon-name><tp:taxon-name-part taxon-name-part-type="genus" reg="Hoploscopa">Hoploscopa</tp:taxon-name-part> <tp:taxon-name-part taxon-name-part-type="species" reg="kelama">kelama</tp:taxon-name-part></tp:taxon-name></italic> sp. nov., paratype, ♂, NHMUK010923342 , Indonesia, North Sulawesi, Dumoga-Bone National Park, Clarke Camp, lower montane forest, 1140 m, x.1985 (Royal Entomological Society of London, Project Wallace) (genitalia on slide TL759 ♂).</p></caption><graphic xmlns:xlink="http://www.w3.org/1999/xlink" xlink:href="zookeys-907-001-g003.jpg" position="float" orientation="portrait" xlink:type="simple" id="oo_375758.jpg"><uri content-type="original_file" xlink:type="simple">https://binary.pensoft.net/fig/375758</uri></graphic></fig></tp:treatment-sec><tp:treatment-sec><!--Section generated to contain objects referenced in tp:taxon-treatment.--><fig id="F7" position="float" orientation="portrait"><object-id xmlns:xlink="http://www.w3.org/1999/xlink" content-type="doi" xlink:type="simple">10.3897/zookeys.907.36563.figures58-63</object-id><object-id xmlns:xlink="http://www.w3.org/1999/xlink" content-type="arpha" xlink:type="simple">65A6F604-2919-5580-875F-16C342769019</object-id><label>Figures 58–63.</label><caption><p>Male genitalia features of <italic><tp:taxon-name><tp:taxon-name-part taxon-name-part-type="genus" reg="Hoploscopa">Hoploscopa</tp:taxon-name-part></tp:taxon-name></italic>. <bold>58</bold><italic><tp:taxon-name><tp:taxon-name-part taxon-name-part-type="genus" reg="Hoploscopa">Hoploscopa</tp:taxon-name-part> <tp:taxon-name-part taxon-name-part-type="species" reg="titika">titika</tp:taxon-name-part></tp:taxon-name></italic> sp. nov., holotype, TL505 ♂ (apical part of juxta attached to phallus) <bold>59</bold><italic><tp:taxon-name><tp:taxon-name-part taxon-name-part-type="genus" reg="Hoploscopa">Hoploscopa</tp:taxon-name-part> <tp:taxon-name-part taxon-name-part-type="species" reg="pangrangoensis">pangrangoensis</tp:taxon-name-part></tp:taxon-name></italic> sp. nov., paratype, TL659 ♂ <bold>60</bold><italic><tp:taxon-name><tp:taxon-name-part taxon-name-part-type="genus" reg="Hoploscopa">Hoploscopa</tp:taxon-name-part> <tp:taxon-name-part taxon-name-part-type="species" reg="isarogensis">isarogensis</tp:taxon-name-part></tp:taxon-name></italic> sp. nov., paratype, TL762 ♂ <bold>61</bold><italic><tp:taxon-name><tp:taxon-name-part taxon-name-part-type="genus" reg="Hoploscopa">Hoploscopa</tp:taxon-name-part> <tp:taxon-name-part taxon-name-part-type="species" reg="ypsilon">ypsilon</tp:taxon-name-part></tp:taxon-name></italic> sp. nov., paratype, TL624 ♂ <bold>62</bold><italic><tp:taxon-name><tp:taxon-name-part taxon-name-part-type="genus" reg="Hoploscopa">Hoploscopa</tp:taxon-name-part> <tp:taxon-name-part taxon-name-part-type="species" reg="danaoensis">danaoensis</tp:taxon-name-part></tp:taxon-name></italic> sp. nov., holotype, TL632 ♂ <bold>63</bold><italic><tp:taxon-name><tp:taxon-name-part taxon-name-part-type="genus" reg="Hoploscopa">Hoploscopa</tp:taxon-name-part> <tp:taxon-name-part taxon-name-part-type="species" reg="quadripuncta">quadripuncta</tp:taxon-name-part></tp:taxon-name></italic>, holotype, <tp:taxon-name><tp:taxon-name-part taxon-name-part-type="family">Pyralidae</tp:taxon-name-part></tp:taxon-name> Brit. Mus. Slide N° BMNH20257 ♂.</p></caption><graphic xmlns:xlink="http://www.w3.org/1999/xlink" xlink:href="zookeys-907-001-g007.jpg" position="float" orientation="portrait" xlink:type="simple" id="oo_375762.jpg"><uri content-type="original_file" xlink:type="simple">https://binary.pensoft.net/fig/375762</uri></graphic></fig><fig id="F15" position="float" orientation="portrait"><object-id xmlns:xlink="http://www.w3.org/1999/xlink" content-type="doi" xlink:type="simple">10.3897/zookeys.907.36563.figures99-102</object-id><object-id xmlns:xlink="http://www.w3.org/1999/xlink" content-type="arpha" xlink:type="simple">0668A289-632B-53F1-8A37-8B7EB0C671DA</object-id><label>Figures 99–102.</label><caption><p>Female genitalia features of <italic><tp:taxon-name><tp:taxon-name-part taxon-name-part-type="genus" reg="Hoploscopa">Hoploscopa</tp:taxon-name-part></tp:taxon-name></italic>. <bold>99</bold><italic><tp:taxon-name><tp:taxon-name-part taxon-name-part-type="genus" reg="Hoploscopa">Hoploscopa</tp:taxon-name-part> <tp:taxon-name-part taxon-name-part-type="species" reg="danaoensis">danaoensis</tp:taxon-name-part></tp:taxon-name></italic> sp. nov., paratype, TL618 ♀ <bold>100</bold><italic><tp:taxon-name><tp:taxon-name-part taxon-name-part-type="genus" reg="Hoploscopa">Hoploscopa</tp:taxon-name-part> <tp:taxon-name-part taxon-name-part-type="species" reg="isarogensis">isarogensis</tp:taxon-name-part></tp:taxon-name></italic> sp. nov., holotype, TL514 ♀ <bold>101</bold><italic><tp:taxon-name><tp:taxon-name-part taxon-name-part-type="genus" reg="Hoploscopa">Hoploscopa</tp:taxon-name-part> <tp:taxon-name-part taxon-name-part-type="species" reg="tonsepi">tonsepi</tp:taxon-name-part></tp:taxon-name></italic> sp. nov., paratype, TL658 ♀ <bold>102</bold><italic><tp:taxon-name><tp:taxon-name-part taxon-name-part-type="genus" reg="Hoploscopa">Hoploscopa</tp:taxon-name-part> <tp:taxon-name-part taxon-name-part-type="species" reg="aurantiacalis">aurantiacalis</tp:taxon-name-part></tp:taxon-name></italic>, lectotype, <tp:taxon-name><tp:taxon-name-part taxon-name-part-type="family">Pyralidae</tp:taxon-name-part></tp:taxon-name> Brit. Mus. Slide N° BMNH20246 ♀.</p></caption><graphic xmlns:xlink="http://www.w3.org/1999/xlink" xlink:href="zookeys-907-001-g015.jpg" position="float" orientation="portrait" xlink:type="simple" id="oo_375770.jpg"><uri content-type="original_file" xlink:type="simple">https://binary.pensoft.net/fig/375770</uri></graphic></fig></tp:treatment-sec></tp:taxon-treatment>
