# Supplementary material for: Twenty-six new species of Hoploscopa (Lepidoptera, Crambidae) from South-East Asia revealed by morphology and DNA barcoding
Source: Zookeys. 2020 Jan 29;907:1–99. doi: 10.3897/zookeys.907.36563 (PMC7002455; doi:10.3897/zookeys.907.36563)
Supplement: XML Treatment for Hoploscopa quadripuncta [file zookeys.907.36563-treatment22.xml]

<!DOCTYPE tp:taxon-treatment
  PUBLIC "-//TaxonX//DTD Taxonomic Treatment Publishing DTD v0 20100105//EN" "tax-treatment-NSO.dtd">
<tp:taxon-treatment xmlns:tp="http://www.plazi.org/taxpub"><tp:treatment-meta><kwd-group><label>Taxon classification</label><kwd><named-content xmlns:xlink="http://www.w3.org/1999/xlink" content-type="kingdom">Animalia</named-content></kwd><kwd><named-content xmlns:xlink="http://www.w3.org/1999/xlink" content-type="order">Lepidoptera</named-content></kwd><kwd><named-content xmlns:xlink="http://www.w3.org/1999/xlink" content-type="family">Crambidae</named-content></kwd></kwd-group><mixed-citation publication-type="journal"><person-group><name><surname>Léger</surname><given-names>Théo</given-names></name><name><surname>Kehlmaier</surname><given-names>Christian</given-names></name><name><surname>Vairappan</surname><given-names>Charles S.</given-names></name><name><surname>Nuss</surname><given-names>Matthias</given-names></name></person-group><article-title>Twenty-six new species of <italic><tp:taxon-name><tp:taxon-name-part taxon-name-part-type="genus" reg="Hoploscopa">Hoploscopa</tp:taxon-name-part></tp:taxon-name></italic> (<tp:taxon-name><tp:taxon-name-part taxon-name-part-type="order">Lepidoptera</tp:taxon-name-part></tp:taxon-name>, <tp:taxon-name><tp:taxon-name-part taxon-name-part-type="family">Crambidae</tp:taxon-name-part></tp:taxon-name>) from South-East Asia revealed by morphology and DNA barcoding</article-title><source>Zookeys</source><day>29</day><month>1</month><year>2020</year><volume>907</volume><fpage>1</fpage><lpage>99</lpage><pub-id pub-id-type="doi">10.3897/zookeys.907.36563</pub-id></mixed-citation></tp:treatment-meta><tp:nomenclature><tp:taxon-name><object-id xmlns:xlink="http://www.w3.org/1999/xlink" content-type="arpha" xlink:type="simple">2F4A5F48-28EE-56E9-9BCC-87B0C323428E</object-id>
              <tp:taxon-name-part taxon-name-part-type="genus" reg="Hoploscopa">Hoploscopa</tp:taxon-name-part>
              <tp:taxon-name-part taxon-name-part-type="species" reg="quadripuncta">quadripuncta</tp:taxon-name-part>
            </tp:taxon-name><tp:taxon-authority>(Rotschild, 1915)</tp:taxon-authority><xref ref-type="fig" rid="F3">Figs 23</xref><xref ref-type="fig" rid="F7">, 63</xref><xref ref-type="fig" rid="F16">, 105</xref></tp:nomenclature><tp:treatment-sec sec-type="material" id="SECID0EL1DI"><title>Material examined.</title><p><bold><italic>Holotype</italic></bold>: ♂, with labels: “Holo- | type” [round label, red ringed]; “Utakwa [sic, Oetakwa] R[iver]., | Dutch N[ew]. Guin[ea]., | 3000 f[ee]t., Jan. 1913. | A.F.R. Wollaston.”; “Eudorina | quadripuncta | Type Rotsch[ild].”; “436”; “♂ | Pyralidae | Brit[ish].Mus[eum]. | Slide N°. | 20257”; "<named-content xmlns:xlink="http://www.w3.org/1999/xlink" content-type="dwc:institutional_code" xlink:type="simple">NHMUK</named-content> 010923357” [barcode appended]. Deposited in <named-content xmlns:xlink="http://www.w3.org/1999/xlink" content-type="dwc:institutional_code" xlink:type="simple">NHMUK</named-content>.</p></tp:treatment-sec><tp:treatment-sec sec-type="material" id="SECID0EG2DI"><title>Other specimens examined.</title><p>3 ♂, 1 ♀. Indonesia: 1 ♂ (NHMUK010923460, DNA voucher MTD8249 &amp; genitalia on slide TL734 ♂), Moluccas, Seram, Gunung Kobipoto, north slopes, 570 m (NHMUK010923460), lowland forest, viii-ix.1987, leg. J. D. Holloway, D. T. Jones et al.; 1 ♂ (NHMUK010923459, DNA voucher MTD8248 &amp; genitalia on slide TL733 ♂), same data except 900 m. Papua New Guinea: 1 ♂, 1 ♀, Hydrographers Mountains, 830 m, i.1918, Rothschild bequest (<named-content xmlns:xlink="http://www.w3.org/1999/xlink" content-type="dwc:institutional_code" xlink:type="simple">NHMUK</named-content>).</p></tp:treatment-sec><tp:treatment-sec sec-type="diagnosis" id="SECID0EU2DI"><title>Diagnosis.</title><p>The white-coloured basal patch and median discoidal stigma as well as the oblique postmedian line allows separation of <italic><tp:taxon-name><tp:taxon-name-part taxon-name-part-type="genus" reg="Hoploscopa">H.</tp:taxon-name-part> <tp:taxon-name-part taxon-name-part-type="species" reg="quadripuncta">quadripuncta</tp:taxon-name-part></tp:taxon-name></italic> from its congeneric species. In male genitalia, uncus apex is cuneate and gnathos projection is ogive-shaped. In female genitalia, the thorn of the corpus bursae is long, slender, curved, and shows a well-marked rounded sclerotisation at its base.</p></tp:treatment-sec><tp:treatment-sec sec-type="Similar species" id="SECID0EF3DI"><title>Similar species.</title><p>No similar species known.</p></tp:treatment-sec><tp:treatment-sec sec-type="description" id="SECID0EK3DI"><title>Description.</title><p><bold><italic>Head</italic>.</bold> Antennae dorsally bronze. Proboscis white. Maxillary palpi brown, base and inner side pale brown. Labial palpi brown, ventral base and inner side white.</p><p><bold><italic>Thorax</italic></bold> (Fig. <xref ref-type="fig" rid="F3">23</xref>). Collar pale yellow. Forewing length: 8.5–10 mm (♂), 10 mm (♀); forewing ground colour brown; basal quadrangular oblique white patch, basally and distally edged with dark brown, with tawny to reddish brown fascia along CuA2 spreading distally into postmedian area up to costa; median white rounded patch edged with dark brown; postmedian line oblique, straight, thick; fringes brown. Hindwing pale brown. Forelegs brown. Midlegs with femur brown, tibia and tarsi pale yellow. Hindlegs pale brown.</p><p><bold><italic>Abdomen</italic>.</bold> Male sternum A8 posterior margin notched.</p><p><bold><italic>Male genitalia</italic></bold> (<italic>N</italic> = 3) (Fig. <xref ref-type="fig" rid="F7">63</xref>). Uncus long and slender, narrowed at apical 1/4, apex cuneate. Gnathos projection ogival, ca. 1/3 of uncus length. Valva slender, ventral margin straight on basal 2/3, bent dorsad on apical 1/3, dorsal margin convex, apex pointed. Juxta with base rounded, medially narrowed, apex broad, weakly sclerotised. Saccus broad, triangular, pointing dorsad. Phallus with flat spatula-shaped cornutus, apically with narrow bump.</p><p><bold><italic>Female genitalia</italic></bold> (Fig. <xref ref-type="fig" rid="F16">105</xref>). Anterior apophyses with tip pointing upward at posterior 1/3. Antrum with a narrow weakly sclerotised ring. Ductus bursae of medium length, straight. Corpus bursae ovoid, posterior half reticulated, anterior half membranous, sclerotised between thorn and corpus opening, medially with faintly sclerotised band. Thorn long, curved, with small dents pointing toward thorn base on posterior edge, basally with conspicuous outwardly directed plump extension.</p></tp:treatment-sec><tp:treatment-sec sec-type="distribution" id="SECID0E64DI"><title>Distribution.</title><p>Recorded from the Oetakwa River (Papua: Indonesia) in New Guinea, also known from the Oro Province (Papua New Guinea) and the Moluccas (Indonesia), at altitudes between 500 m and 1,000 m.</p></tp:treatment-sec><tp:treatment-sec sec-type="remarks" id="SECID0EE5DI"><title>Remarks.</title><p><xref ref-type="bibr" rid="B42">Nuss (1998)</xref> transferred this species from <italic><tp:taxon-name><tp:taxon-name-part taxon-name-part-type="genus" reg="Eudorina">Eudorina</tp:taxon-name-part></tp:taxon-name></italic> to <italic><tp:taxon-name><tp:taxon-name-part taxon-name-part-type="genus" reg="Hoploscopa">Hoploscopa</tp:taxon-name-part></tp:taxon-name></italic>. Other specimens examined from the Moluccas and Papua New Guinea display the same pattern as the holotype from Western New Guinea, however a small difference in the shape of the gnathos projection is observed: it is pointed in the holotype, while it is rounded in the other specimens. Unfortunately, no molecular investigations were done on the holotype.</p></tp:treatment-sec><tp:treatment-sec><!--Section generated to contain objects referenced in tp:taxon-treatment.--><fig id="F3" position="float" orientation="portrait"><object-id xmlns:xlink="http://www.w3.org/1999/xlink" content-type="doi" xlink:type="simple">10.3897/zookeys.907.36563.figures19-33</object-id><object-id xmlns:xlink="http://www.w3.org/1999/xlink" content-type="arpha" xlink:type="simple">3CC65D9E-3AAD-5729-8F8D-0BD8B7028F35</object-id><label>Figures 19–33.</label><caption><p>Forewing of <italic><tp:taxon-name><tp:taxon-name-part taxon-name-part-type="genus" reg="Hoploscopa">Hoploscopa</tp:taxon-name-part></tp:taxon-name></italic> species <bold>19</bold><italic><tp:taxon-name><tp:taxon-name-part taxon-name-part-type="genus" reg="Hoploscopa">Hoploscopa</tp:taxon-name-part> <tp:taxon-name-part taxon-name-part-type="species" reg="danaoensis">danaoensis</tp:taxon-name-part></tp:taxon-name></italic> sp. nov., paratype, ♂, Philippines, Leyte, Lake Danao, 650 m, 14–17.iv.1997 (Mey &amp; Speidel) <bold>20</bold><italic><tp:taxon-name><tp:taxon-name-part taxon-name-part-type="genus" reg="Hoploscopa">Hoploscopa</tp:taxon-name-part> <tp:taxon-name-part taxon-name-part-type="species" reg="aurantiacalis">aurantiacalis</tp:taxon-name-part></tp:taxon-name></italic> Snellen lectotype, ♀, NHMUK010923286, Indonesia, Java occ., Pengaleng, 4000 ft, 1893 (genitalia on slide <tp:taxon-name><tp:taxon-name-part taxon-name-part-type="family">Pyralidae</tp:taxon-name-part></tp:taxon-name> Brit. Mus. Slide N° 20246) <bold>21</bold><italic><tp:taxon-name><tp:taxon-name-part taxon-name-part-type="genus" reg="Hoploscopa">Hoploscopa</tp:taxon-name-part> <tp:taxon-name-part taxon-name-part-type="species" reg="brunnealis">brunnealis</tp:taxon-name-part></tp:taxon-name></italic> Snellen, lectotype, ♀, NHMUK010923292, Indonesia, Java occ., Pengaleng, 4000 ft, 1893 (genitalia on slide <tp:taxon-name><tp:taxon-name-part taxon-name-part-type="family">Pyralidae</tp:taxon-name-part></tp:taxon-name> Brit. Mus. Slide N° 20247) <bold>22</bold><italic><tp:taxon-name><tp:taxon-name-part taxon-name-part-type="genus" reg="Hoploscopa">Hoploscopa</tp:taxon-name-part> <tp:taxon-name-part taxon-name-part-type="species" reg="ocellata">ocellata</tp:taxon-name-part></tp:taxon-name></italic> Hampson, holotype, ♀, NHMUK010923358, Indonesia, Moluccas, Batchian, iii.1892 (W. Doherty) (genitalia on slide <tp:taxon-name><tp:taxon-name-part taxon-name-part-type="family">Pyralidae</tp:taxon-name-part></tp:taxon-name> Brit. Mus. Slide N° 20258) <bold>23</bold><italic><tp:taxon-name><tp:taxon-name-part taxon-name-part-type="genus" reg="Hoploscopa">Hoploscopa</tp:taxon-name-part> <tp:taxon-name-part taxon-name-part-type="species" reg="quadripuncta">quadripuncta</tp:taxon-name-part></tp:taxon-name></italic> Rotschild, holotype, ♂, NHMUK010923357, Indonesia, Papua, Utakwa River, 3000 ft, i.1913 (A.F.R. Wollaston) (genitalia on slide <tp:taxon-name><tp:taxon-name-part taxon-name-part-type="family">Pyralidae</tp:taxon-name-part></tp:taxon-name> Brit. Mus. Slide N° 20257) <bold>24</bold><italic><tp:taxon-name><tp:taxon-name-part taxon-name-part-type="genus" reg="Hoploscopa">Hoploscopa</tp:taxon-name-part> <tp:taxon-name-part taxon-name-part-type="species" reg="semifascia">semifascia</tp:taxon-name-part></tp:taxon-name></italic> Hampson, ♀, NHMUK010923321, Papua New Guinea, Southern Highlands, Bosavi, 570 m, 6.i.1986 (D. Agassiz) (genitalia on slide TL740 ♀) <bold>25</bold><italic><tp:taxon-name><tp:taxon-name-part taxon-name-part-type="genus" reg="Hoploscopa">Hoploscopa</tp:taxon-name-part> <tp:taxon-name-part taxon-name-part-type="species" reg="subvariegata">subvariegata</tp:taxon-name-part></tp:taxon-name></italic> Rothschild, ♂, Morobe Province, near Wau, Mt. Kaindi, 2360 m, 27–28.vii.1983 (S. E. &amp; P. M. Miller) (genitalia on slide TL642 ♂) <bold>26</bold><italic><tp:taxon-name><tp:taxon-name-part taxon-name-part-type="genus" reg="Hoploscopa">Hoploscopa</tp:taxon-name-part> <tp:taxon-name-part taxon-name-part-type="species" reg="persimilis">persimilis</tp:taxon-name-part></tp:taxon-name></italic> Rothschild, lectotype, ♂, NHMUK010923328, Indonesia, Papua, Utawka River, 3000 ft., i.1913 (A.F.R. Wollaston) (genitalia on slide <tp:taxon-name><tp:taxon-name-part taxon-name-part-type="family">Pyralidae</tp:taxon-name-part></tp:taxon-name> Brit. Mus. Slide N° 20255) <bold>27</bold><italic><tp:taxon-name><tp:taxon-name-part taxon-name-part-type="genus" reg="Hoploscopa">Hoploscopa</tp:taxon-name-part> <tp:taxon-name-part taxon-name-part-type="species" reg="astrapias">astrapias</tp:taxon-name-part></tp:taxon-name></italic> Meyrick, lectotype, ♀, NHMUK010923383, Fiji, Vunîdawa, 2.i.1932 (genitalia on slide <tp:taxon-name><tp:taxon-name-part taxon-name-part-type="family">Pyralidae</tp:taxon-name-part></tp:taxon-name> Brit. Mus. Slide N° 20241) <bold>28</bold><italic><tp:taxon-name><tp:taxon-name-part taxon-name-part-type="genus" reg="Hoploscopa">Hoploscopa</tp:taxon-name-part> <tp:taxon-name-part taxon-name-part-type="species" reg="anamesa">anamesa</tp:taxon-name-part></tp:taxon-name></italic> Tams, ♀, NHMUK010923466, Vanuatu, Aneityum Island, Red Crest, 3 m NE of Anelgauhat, 1200 ft, vi.1955 (E. Cheesman) (genitalia on slide TL718 ♀) <bold>29</bold><italic><tp:taxon-name><tp:taxon-name-part taxon-name-part-type="genus" reg="Hoploscopa">Hoploscopa</tp:taxon-name-part> <tp:taxon-name-part taxon-name-part-type="species" reg="nauticorum">nauticorum</tp:taxon-name-part></tp:taxon-name></italic> Tams, allotype, ♀, Samoan, Upolu Island, Malololelei, 2000 ft, 21.ii.1925 (P. A. Buxton &amp; G. H. Hopkins) <bold>30</bold><italic><tp:taxon-name><tp:taxon-name-part taxon-name-part-type="genus" reg="Hoploscopa">Hoploscopa</tp:taxon-name-part> <tp:taxon-name-part taxon-name-part-type="species" reg="diffusa">diffusa</tp:taxon-name-part></tp:taxon-name></italic> Hampson, lectotype, ♂, NHMUK010923338, Papua New Guinea, Fergusson Island, x-xi.1894 (A. S. Meek) (genitalia on slide <tp:taxon-name><tp:taxon-name-part taxon-name-part-type="family">Pyralidae</tp:taxon-name-part></tp:taxon-name> Brit. Mus. Slide N° 1014 ♂) <bold>31</bold><italic><tp:taxon-name><tp:taxon-name-part taxon-name-part-type="genus" reg="Hoploscopa">Hoploscopa</tp:taxon-name-part> <tp:taxon-name-part taxon-name-part-type="species" reg="triangulifera">triangulifera</tp:taxon-name-part></tp:taxon-name></italic> Hampson, ♀, NHMUK010923453, Biagi, Mambare R., 1600 m, iii.1906 (A. S. Meek) (genitalia on slide TL712 ♀) <bold>32</bold><italic><tp:taxon-name><tp:taxon-name-part taxon-name-part-type="genus" reg="Hoploscopa">Hoploscopa</tp:taxon-name-part> <tp:taxon-name-part taxon-name-part-type="species" reg="anacantha">anacantha</tp:taxon-name-part></tp:taxon-name></italic> sp. nov., holotype, ♂, NHMUK010923444, Indonesia, North Sumatra, Dumoga-Bone N. P., Gunung Mogogonipa, summit, 1008 m, 18–20.x.1985 (genitalia on slide TL759 ♂) <bold>33</bold><italic><tp:taxon-name><tp:taxon-name-part taxon-name-part-type="genus" reg="Hoploscopa">Hoploscopa</tp:taxon-name-part> <tp:taxon-name-part taxon-name-part-type="species" reg="kelama">kelama</tp:taxon-name-part></tp:taxon-name></italic> sp. nov., paratype, ♂, NHMUK010923342 , Indonesia, North Sulawesi, Dumoga-Bone National Park, Clarke Camp, lower montane forest, 1140 m, x.1985 (Royal Entomological Society of London, Project Wallace) (genitalia on slide TL759 ♂).</p></caption><graphic xmlns:xlink="http://www.w3.org/1999/xlink" xlink:href="zookeys-907-001-g003.jpg" position="float" orientation="portrait" xlink:type="simple" id="oo_375758.jpg"><uri content-type="original_file" xlink:type="simple">https://binary.pensoft.net/fig/375758</uri></graphic></fig><fig id="F7" position="float" orientation="portrait"><object-id xmlns:xlink="http://www.w3.org/1999/xlink" content-type="doi" xlink:type="simple">10.3897/zookeys.907.36563.figures58-63</object-id><object-id xmlns:xlink="http://www.w3.org/1999/xlink" content-type="arpha" xlink:type="simple">65A6F604-2919-5580-875F-16C342769019</object-id><label>Figures 58–63.</label><caption><p>Male genitalia features of <italic><tp:taxon-name><tp:taxon-name-part taxon-name-part-type="genus" reg="Hoploscopa">Hoploscopa</tp:taxon-name-part></tp:taxon-name></italic>. <bold>58</bold><italic><tp:taxon-name><tp:taxon-name-part taxon-name-part-type="genus" reg="Hoploscopa">Hoploscopa</tp:taxon-name-part> <tp:taxon-name-part taxon-name-part-type="species" reg="titika">titika</tp:taxon-name-part></tp:taxon-name></italic> sp. nov., holotype, TL505 ♂ (apical part of juxta attached to phallus) <bold>59</bold><italic><tp:taxon-name><tp:taxon-name-part taxon-name-part-type="genus" reg="Hoploscopa">Hoploscopa</tp:taxon-name-part> <tp:taxon-name-part taxon-name-part-type="species" reg="pangrangoensis">pangrangoensis</tp:taxon-name-part></tp:taxon-name></italic> sp. nov., paratype, TL659 ♂ <bold>60</bold><italic><tp:taxon-name><tp:taxon-name-part taxon-name-part-type="genus" reg="Hoploscopa">Hoploscopa</tp:taxon-name-part> <tp:taxon-name-part taxon-name-part-type="species" reg="isarogensis">isarogensis</tp:taxon-name-part></tp:taxon-name></italic> sp. nov., paratype, TL762 ♂ <bold>61</bold><italic><tp:taxon-name><tp:taxon-name-part taxon-name-part-type="genus" reg="Hoploscopa">Hoploscopa</tp:taxon-name-part> <tp:taxon-name-part taxon-name-part-type="species" reg="ypsilon">ypsilon</tp:taxon-name-part></tp:taxon-name></italic> sp. nov., paratype, TL624 ♂ <bold>62</bold><italic><tp:taxon-name><tp:taxon-name-part taxon-name-part-type="genus" reg="Hoploscopa">Hoploscopa</tp:taxon-name-part> <tp:taxon-name-part taxon-name-part-type="species" reg="danaoensis">danaoensis</tp:taxon-name-part></tp:taxon-name></italic> sp. nov., holotype, TL632 ♂ <bold>63</bold><italic><tp:taxon-name><tp:taxon-name-part taxon-name-part-type="genus" reg="Hoploscopa">Hoploscopa</tp:taxon-name-part> <tp:taxon-name-part taxon-name-part-type="species" reg="quadripuncta">quadripuncta</tp:taxon-name-part></tp:taxon-name></italic>, holotype, <tp:taxon-name><tp:taxon-name-part taxon-name-part-type="family">Pyralidae</tp:taxon-name-part></tp:taxon-name> Brit. Mus. Slide N° BMNH20257 ♂.</p></caption><graphic xmlns:xlink="http://www.w3.org/1999/xlink" xlink:href="zookeys-907-001-g007.jpg" position="float" orientation="portrait" xlink:type="simple" id="oo_375762.jpg"><uri content-type="original_file" xlink:type="simple">https://binary.pensoft.net/fig/375762</uri></graphic></fig><fig id="F16" position="float" orientation="portrait"><object-id xmlns:xlink="http://www.w3.org/1999/xlink" content-type="doi" xlink:type="simple">10.3897/zookeys.907.36563.figures103-106</object-id><object-id xmlns:xlink="http://www.w3.org/1999/xlink" content-type="arpha" xlink:type="simple">795C0F71-C124-5E3F-A674-E3FD8CB4D979</object-id><label>Figures 103–106.</label><caption><p>Female genitalia features of <italic><tp:taxon-name><tp:taxon-name-part taxon-name-part-type="genus" reg="Hoploscopa">Hoploscopa</tp:taxon-name-part></tp:taxon-name></italic>. <bold>103</bold><italic><tp:taxon-name><tp:taxon-name-part taxon-name-part-type="genus" reg="Hoploscopa">Hoploscopa</tp:taxon-name-part> <tp:taxon-name-part taxon-name-part-type="species" reg="brunnealis">brunnealis</tp:taxon-name-part></tp:taxon-name></italic>, lectotype, <tp:taxon-name><tp:taxon-name-part taxon-name-part-type="family">Pyralidae</tp:taxon-name-part></tp:taxon-name> Brit. Mus. Slide N° BMNH20247 ♀ <bold>104</bold><italic><tp:taxon-name><tp:taxon-name-part taxon-name-part-type="genus" reg="Hoploscopa">Hoploscopa</tp:taxon-name-part> <tp:taxon-name-part taxon-name-part-type="species" reg="ocellata">ocellata</tp:taxon-name-part></tp:taxon-name></italic>, holotype, <tp:taxon-name><tp:taxon-name-part taxon-name-part-type="family">Pyralidae</tp:taxon-name-part></tp:taxon-name> Brit. Mus. Slide N° BMNH20258 ♀ <bold>105</bold><italic><tp:taxon-name><tp:taxon-name-part taxon-name-part-type="genus" reg="Hoploscopa">Hoploscopa</tp:taxon-name-part> <tp:taxon-name-part taxon-name-part-type="species" reg="quadripuncta">quadripuncta</tp:taxon-name-part></tp:taxon-name></italic>, TL713 ♀ <bold>106</bold><italic><tp:taxon-name><tp:taxon-name-part taxon-name-part-type="genus" reg="Hoploscopa">Hoploscopa</tp:taxon-name-part> <tp:taxon-name-part taxon-name-part-type="species" reg="semifascia">semifascia</tp:taxon-name-part></tp:taxon-name></italic>, holotype, <tp:taxon-name><tp:taxon-name-part taxon-name-part-type="family">Pyralidae</tp:taxon-name-part></tp:taxon-name> Brit. Mus. Slide N° BMNH20253 ♀.</p></caption><graphic xmlns:xlink="http://www.w3.org/1999/xlink" xlink:href="zookeys-907-001-g016.jpg" position="float" orientation="portrait" xlink:type="simple" id="oo_375771.jpg"><uri content-type="original_file" xlink:type="simple">https://binary.pensoft.net/fig/375771</uri></graphic></fig></tp:treatment-sec><ref-list><ref id="B42"><mixed-citation xmlns:xlink="http://www.w3.org/1999/xlink" xlink:type="simple"><person-group><name name-style="western"><surname>Nuss</surname><given-names>M</given-names></name></person-group> (<year>1998</year>) <article-title>The <tp:taxon-name><tp:taxon-name-part taxon-name-part-type="subfamily">Scopariinae</tp:taxon-name-part></tp:taxon-name> and <tp:taxon-name><tp:taxon-name-part taxon-name-part-type="subfamily">Heliothelinae</tp:taxon-name-part></tp:taxon-name> stat. rev. (<tp:taxon-name><tp:taxon-name-part taxon-name-part-type="order">Lepidoptera</tp:taxon-name-part></tp:taxon-name>: <tp:taxon-name><tp:taxon-name-part taxon-name-part-type="superfamily">Pyraloidea</tp:taxon-name-part></tp:taxon-name>, <tp:taxon-name><tp:taxon-name-part taxon-name-part-type="family">Crambidae</tp:taxon-name-part></tp:taxon-name>) of the Oriental Region – a revisional synopsis with descriptions of new species from the Philippines and Sumatra. Nachrichten des entomologischen Vereins Apollo suppl.</article-title><volume>17</volume>: <fpage>475</fpage>–<lpage>528</lpage>.</mixed-citation></ref></ref-list></tp:taxon-treatment>
