# Supplementary material for: Twenty-six new species of Hoploscopa (Lepidoptera, Crambidae) from South-East Asia revealed by morphology and DNA barcoding
Source: Zookeys. 2020 Jan 29;907:1–99. doi: 10.3897/zookeys.907.36563 (PMC7002455; doi:10.3897/zookeys.907.36563)
Supplement: XML Treatment for Hoploscopa astrapias [file zookeys.907.36563-treatment28.xml]

<!DOCTYPE tp:taxon-treatment
  PUBLIC "-//TaxonX//DTD Taxonomic Treatment Publishing DTD v0 20100105//EN" "tax-treatment-NSO.dtd">
<tp:taxon-treatment xmlns:tp="http://www.plazi.org/taxpub"><tp:treatment-meta><kwd-group><label>Taxon classification</label><kwd><named-content xmlns:xlink="http://www.w3.org/1999/xlink" content-type="kingdom">Animalia</named-content></kwd><kwd><named-content xmlns:xlink="http://www.w3.org/1999/xlink" content-type="order">Lepidoptera</named-content></kwd><kwd><named-content xmlns:xlink="http://www.w3.org/1999/xlink" content-type="family">Crambidae</named-content></kwd></kwd-group><mixed-citation publication-type="journal"><person-group><name><surname>Léger</surname><given-names>Théo</given-names></name><name><surname>Kehlmaier</surname><given-names>Christian</given-names></name><name><surname>Vairappan</surname><given-names>Charles S.</given-names></name><name><surname>Nuss</surname><given-names>Matthias</given-names></name></person-group><article-title>Twenty-six new species of <italic><tp:taxon-name><tp:taxon-name-part taxon-name-part-type="genus" reg="Hoploscopa">Hoploscopa</tp:taxon-name-part></tp:taxon-name></italic> (<tp:taxon-name><tp:taxon-name-part taxon-name-part-type="order">Lepidoptera</tp:taxon-name-part></tp:taxon-name>, <tp:taxon-name><tp:taxon-name-part taxon-name-part-type="family">Crambidae</tp:taxon-name-part></tp:taxon-name>) from South-East Asia revealed by morphology and DNA barcoding</article-title><source>Zookeys</source><day>29</day><month>1</month><year>2020</year><volume>907</volume><fpage>1</fpage><lpage>99</lpage><pub-id pub-id-type="doi">10.3897/zookeys.907.36563</pub-id></mixed-citation></tp:treatment-meta><tp:nomenclature><tp:taxon-name><object-id xmlns:xlink="http://www.w3.org/1999/xlink" content-type="arpha" xlink:type="simple">C661CE39-025B-5998-A3CD-CEE68E6F6C72</object-id>
              <tp:taxon-name-part taxon-name-part-type="genus" reg="Hoploscopa">Hoploscopa</tp:taxon-name-part>
              <tp:taxon-name-part taxon-name-part-type="species" reg="astrapias">astrapias</tp:taxon-name-part>
            </tp:taxon-name><tp:taxon-authority>Meyrick, 1886</tp:taxon-authority><xref ref-type="fig" rid="F3">Figs 27</xref><xref ref-type="fig" rid="F8">, 68</xref><xref ref-type="fig" rid="F17">, 107</xref></tp:nomenclature><tp:treatment-sec sec-type="material" id="SECID0ED6AK"><title>Material examined.</title><p><bold><italic>Lectotype</italic></bold>: ♀, with labels: “Lecto- | type” [round label, purple ringed]; “Vunîdawa | Fiji | HP. 2. 1. [19]32” [handwritten]; “HOPLOSCOPA Meyr.” [handwritten]; “astrapias Meyr.” [handwritten]; “Hoploscopa | astrapias | 1/1 Meyrick [handwritten] | E. Meyrick det. | in Meyrick Coll.”; “Lectotype | Hoploscopa | astrapias | Meyrick | det. M. Nuß” [handwritten]; “Meyrick Coll. | B. M. 1938-290.”; “♀ | Pyralidae | Brit[ish].Mus[eum]. | Slide N°. | 20241”; “GU 654 | Hoploscopa | astrapias | Matthias Nuß”; "<named-content xmlns:xlink="http://www.w3.org/1999/xlink" content-type="dwc:institutional_code" xlink:type="simple">NHMUK</named-content> 010923383” [barcode appended]. Deposited in <named-content xmlns:xlink="http://www.w3.org/1999/xlink" content-type="dwc:institutional_code" xlink:type="simple">NHMUK</named-content>.</p></tp:treatment-sec><tp:treatment-sec sec-type="material" id="SECID0E56AK"><title>Other specimens examined.</title><p>1 ♂, 1 ♀. Fiji: 1 ♂ (DNA voucher MTD8251, genitalia on slide TL724 ♂), 1 ♀ (DNA voucher MTD8250, genitalia on slide TL723 ♀), Viti Levu, Nandarivatu, 820 m, 14.9.1955, leg. H. W. Simmonds (<named-content xmlns:xlink="http://www.w3.org/1999/xlink" content-type="dwc:institutional_code" xlink:type="simple">NHMUK</named-content>).</p></tp:treatment-sec><tp:treatment-sec sec-type="diagnosis" id="SECID0EMABK"><title>Diagnosis.</title><p>The forewings of <italic><tp:taxon-name><tp:taxon-name-part taxon-name-part-type="genus" reg="Hoploscopa">H.</tp:taxon-name-part> <tp:taxon-name-part taxon-name-part-type="species" reg="astrapias">astrapias</tp:taxon-name-part></tp:taxon-name></italic> display a median cubital triangular white patch and a bean-shaped postmedian patch red with yellow edges, distally with thick white streak. In male genitalia, the uncus is slender, elongated, the gnathos is reduced to a ring without posterior projection and the valva is slender, with an evenly rounded apex. In female genitalia, the corpus bursae is large, spherical, and bears a large, straight, glabrous thorn.</p></tp:treatment-sec><tp:treatment-sec sec-type="Similar species" id="SECID0E4ABK"><title>Similar species.</title><p><italic><tp:taxon-name><tp:taxon-name-part taxon-name-part-type="genus" reg="Hoploscopa">Hoploscopa</tp:taxon-name-part> <tp:taxon-name-part taxon-name-part-type="species" reg="anamesa">anamesa</tp:taxon-name-part></tp:taxon-name></italic>, <italic><tp:taxon-name><tp:taxon-name-part taxon-name-part-type="genus" reg="Hoploscopa">H.</tp:taxon-name-part> <tp:taxon-name-part taxon-name-part-type="species" reg="nauticorum">nauticorum</tp:taxon-name-part></tp:taxon-name></italic> but the latter can be separated from <italic><tp:taxon-name><tp:taxon-name-part taxon-name-part-type="genus" reg="Hoploscopa">H.</tp:taxon-name-part> <tp:taxon-name-part taxon-name-part-type="species" reg="astrapias">astrapias</tp:taxon-name-part></tp:taxon-name></italic> and <italic><tp:taxon-name><tp:taxon-name-part taxon-name-part-type="genus" reg="Hoploscopa">H.</tp:taxon-name-part> <tp:taxon-name-part taxon-name-part-type="species" reg="anamesa">anamesa</tp:taxon-name-part></tp:taxon-name></italic> based on the forewing: median markings form an elongated white streak running down to dorsal area, disrupted at veins (forming roughly triangular white patch not extending beyond CuA2 in the two other species), and the postmedian patch is quadrangular. In male genitalia, the bristles at uncus apex observed in <italic><tp:taxon-name><tp:taxon-name-part taxon-name-part-type="genus" reg="Hoploscopa">H.</tp:taxon-name-part> <tp:taxon-name-part taxon-name-part-type="species" reg="nauticorum">nauticorum</tp:taxon-name-part></tp:taxon-name></italic> are absent or reduced in <italic><tp:taxon-name><tp:taxon-name-part taxon-name-part-type="genus" reg="Hoploscopa">H.</tp:taxon-name-part> <tp:taxon-name-part taxon-name-part-type="species" reg="astrapias">astrapias</tp:taxon-name-part></tp:taxon-name></italic> and <italic><tp:taxon-name><tp:taxon-name-part taxon-name-part-type="genus" reg="Hoploscopa">H.</tp:taxon-name-part> <tp:taxon-name-part taxon-name-part-type="species" reg="anamesa">anamesa</tp:taxon-name-part></tp:taxon-name></italic>, and the valva dorsal margin is strongly produced dorsad on basal half, with a more pointed apex in <italic><tp:taxon-name><tp:taxon-name-part taxon-name-part-type="genus" reg="Hoploscopa">H.</tp:taxon-name-part> <tp:taxon-name-part taxon-name-part-type="species" reg="nauticorum">nauticorum</tp:taxon-name-part></tp:taxon-name></italic> (dorsal margin slightly convex in two other species, apex evenly rounded). Forewing and male genitalia of <italic><tp:taxon-name><tp:taxon-name-part taxon-name-part-type="genus" reg="Hoploscopa">H.</tp:taxon-name-part> <tp:taxon-name-part taxon-name-part-type="species" reg="astrapias">astrapias</tp:taxon-name-part></tp:taxon-name></italic> and <italic><tp:taxon-name><tp:taxon-name-part taxon-name-part-type="genus" reg="Hoploscopa">H.</tp:taxon-name-part> <tp:taxon-name-part taxon-name-part-type="species" reg="anamesa">anamesa</tp:taxon-name-part></tp:taxon-name></italic> do not provide unambiguous diagnostic characters to separate them. Median cubital patch of <italic><tp:taxon-name><tp:taxon-name-part taxon-name-part-type="genus" reg="Hoploscopa">H.</tp:taxon-name-part> <tp:taxon-name-part taxon-name-part-type="species" reg="anamesa">anamesa</tp:taxon-name-part></tp:taxon-name></italic> is slightly thicker than that of <italic><tp:taxon-name><tp:taxon-name-part taxon-name-part-type="genus" reg="Hoploscopa">H.</tp:taxon-name-part> <tp:taxon-name-part taxon-name-part-type="species" reg="astrapias">astrapias</tp:taxon-name-part></tp:taxon-name></italic> in specimens examined. Female genitalia allow clear segregation of these two species: antrum is membranous in <italic><tp:taxon-name><tp:taxon-name-part taxon-name-part-type="genus" reg="Hoploscopa">H.</tp:taxon-name-part> <tp:taxon-name-part taxon-name-part-type="species" reg="anamesa">anamesa</tp:taxon-name-part></tp:taxon-name></italic>, while it is lightly sclerotised, twice as long as broad in <italic><tp:taxon-name><tp:taxon-name-part taxon-name-part-type="genus" reg="Hoploscopa">H.</tp:taxon-name-part> <tp:taxon-name-part taxon-name-part-type="species" reg="astrapias">astrapias</tp:taxon-name-part></tp:taxon-name></italic>, and ductus bursae is long, gently coiled twice in <italic><tp:taxon-name><tp:taxon-name-part taxon-name-part-type="genus" reg="Hoploscopa">H.</tp:taxon-name-part> <tp:taxon-name-part taxon-name-part-type="species" reg="anamesa">anamesa</tp:taxon-name-part></tp:taxon-name></italic>, while it is short and broadly curved in <italic><tp:taxon-name><tp:taxon-name-part taxon-name-part-type="genus" reg="Hoploscopa">H.</tp:taxon-name-part> <tp:taxon-name-part taxon-name-part-type="species" reg="astrapias">astrapias</tp:taxon-name-part></tp:taxon-name></italic>.</p></tp:treatment-sec><tp:treatment-sec sec-type="description" id="SECID0ETGBK"><title>Description.</title><p><bold><italic>Head</italic>.</bold> Antennae dorsally with brown scales. Proboscis white to pale yellow. Maxillary palpi brown, base and inner side pale brown. Labial palpi brown, ventro-basally pale yellow to white.</p><p><bold><italic>Thorax</italic></bold> (Fig. <xref ref-type="fig" rid="F3">27</xref>). Collar white. Forewing length: 10–11 mm (♂ &amp; ♀); forewing ground colour brown; basal yellow streak along 1A+2A, abutted with cubital reddish brown fascia running up to median area, disrupted by median cubital patch; costal field reddish brown; median discoidal stigma trapezoid, reddish brown, edged basally and distally with yellow, median cubital patch triangular, snow white, together with median discoidal stigma forming a canine tooth shape; post-median patch bean-shaped, reddish brown with yellow edges, with thick snow white streak abutting dorsally; postmedian area suffused with reddish brown; subterminal line white, not reaching dorsum; subterminal field broadly marked with reddish brown; fringes brown. Hindwing pale yellow, bronze toward distal margin. Forelegs brown. Midlegs brown to bronze; tibia medially white. Hindlegs brown to bronze, tibia base dorsally pale yellow.</p><p><bold><italic>Male genitalia</italic></bold> (<italic>N</italic> = 1) (Fig. <xref ref-type="fig" rid="F8">68</xref>). Uncus long, slender, with straight lateral margin, apex narrow, tongue-shaped, dorsally with sclerotised bristles. Gnathos projection limited to small ridge. Valva slender, ventral margin nearly straight, dorsal margin slightly convex, apex rounded. Juxta broad, with base rounded, apex weakly sclerotised, slightly incurved. Saccus small, pointing dorsad. Phallus with large flat spatula-shaped cornutus.</p><p><bold><italic>Female genitalia</italic></bold> (<italic>N</italic> = 1) (Fig. <xref ref-type="fig" rid="F17">107</xref>). Anterior apophyses with dorsal bump at posterior 1/3. Antrum lightly sclerotised, twice as long as broad. Ductus bursae of medium length, broadly curved. Corpus bursae globular, with posterior half reticulated, anterior half membranous, with weak sclerotisation between thorn and corpus opening. Thorn long and slender, straight, glabrous.</p></tp:treatment-sec><tp:treatment-sec sec-type="distribution" id="SECID0EDIBK"><title>Distribution.</title><p>Known from the island of Viti Levu (Fiji), at altitudes between 0 and 800 m.</p></tp:treatment-sec><tp:treatment-sec sec-type="DNA barcoding" id="SECID0EIIBK"><title>DNA barcoding.</title><p><italic><tp:taxon-name><tp:taxon-name-part taxon-name-part-type="genus" reg="Hoploscopa">Hoploscopa</tp:taxon-name-part> <tp:taxon-name-part taxon-name-part-type="species" reg="astrapias">astrapias</tp:taxon-name-part></tp:taxon-name></italic> shows a divergence of 3.9% with <italic><tp:taxon-name><tp:taxon-name-part taxon-name-part-type="genus" reg="Hoploscopa">H.</tp:taxon-name-part> <tp:taxon-name-part taxon-name-part-type="species" reg="anamesa">anamesa</tp:taxon-name-part></tp:taxon-name></italic> and 3.3–4.7% with <italic><tp:taxon-name><tp:taxon-name-part taxon-name-part-type="genus" reg="Hoploscopa">H.</tp:taxon-name-part> <tp:taxon-name-part taxon-name-part-type="species" reg="nauticorum">nauticorum</tp:taxon-name-part></tp:taxon-name></italic>.</p></tp:treatment-sec><tp:treatment-sec sec-type="Phylogenetic relationships" id="SECID0EPJBK"><title>Phylogenetic relationships.</title><p><italic><tp:taxon-name><tp:taxon-name-part taxon-name-part-type="genus" reg="Hoploscopa">Hoploscopa</tp:taxon-name-part> <tp:taxon-name-part taxon-name-part-type="species" reg="astrapias">astrapias</tp:taxon-name-part></tp:taxon-name></italic>, <italic><tp:taxon-name><tp:taxon-name-part taxon-name-part-type="genus" reg="Hoploscopa">H.</tp:taxon-name-part> <tp:taxon-name-part taxon-name-part-type="species" reg="anamesa">anamesa</tp:taxon-name-part></tp:taxon-name></italic>, and <italic><tp:taxon-name><tp:taxon-name-part taxon-name-part-type="genus" reg="Hoploscopa">H.</tp:taxon-name-part> <tp:taxon-name-part taxon-name-part-type="species" reg="nauticorum">nauticorum</tp:taxon-name-part></tp:taxon-name></italic> are recovered together in the <abbrev xmlns:xlink="http://www.w3.org/1999/xlink" xlink:title="Maximum Likelihood" id="ABBRID0EWKBK" xlink:type="simple">ML</abbrev> analysis of the COI barcode (<abbrev xmlns:xlink="http://www.w3.org/1999/xlink" xlink:title="bootstrap support" id="ABBRID0E1KBK" xlink:type="simple">BS</abbrev> = 61). This topology is congruent with the morphology of these three species: the forewings display a snow white transversal median line and postmedian streak; in male genitalia, the uncus is elongated, slender, the gnathos is reduced to a sclerotised band without posterior projection, the phallus bears a large, flattened, spatula-shaped cornutus; in female genitalia, the corpus bursae is globular and bears a long and slender straight thorn. Within this clade, a close relationship between <italic><tp:taxon-name><tp:taxon-name-part taxon-name-part-type="genus" reg="Hoploscopa">H.</tp:taxon-name-part> <tp:taxon-name-part taxon-name-part-type="species" reg="astrapias">astrapias</tp:taxon-name-part></tp:taxon-name></italic> and <italic><tp:taxon-name><tp:taxon-name-part taxon-name-part-type="genus" reg="Hoploscopa">H.</tp:taxon-name-part> <tp:taxon-name-part taxon-name-part-type="species" reg="anamesa">anamesa</tp:taxon-name-part></tp:taxon-name></italic> is supported by both morphology and molecular data (<abbrev xmlns:xlink="http://www.w3.org/1999/xlink" xlink:title="bootstrap support" id="ABBRID0EULBK" xlink:type="simple">BS</abbrev> = 78).</p></tp:treatment-sec><tp:treatment-sec><!--Section generated to contain objects referenced in tp:taxon-treatment.--><fig id="F3" position="float" orientation="portrait"><object-id xmlns:xlink="http://www.w3.org/1999/xlink" content-type="doi" xlink:type="simple">10.3897/zookeys.907.36563.figures19-33</object-id><object-id xmlns:xlink="http://www.w3.org/1999/xlink" content-type="arpha" xlink:type="simple">3CC65D9E-3AAD-5729-8F8D-0BD8B7028F35</object-id><label>Figures 19–33.</label><caption><p>Forewing of <italic><tp:taxon-name><tp:taxon-name-part taxon-name-part-type="genus" reg="Hoploscopa">Hoploscopa</tp:taxon-name-part></tp:taxon-name></italic> species <bold>19</bold><italic><tp:taxon-name><tp:taxon-name-part taxon-name-part-type="genus" reg="Hoploscopa">Hoploscopa</tp:taxon-name-part> <tp:taxon-name-part taxon-name-part-type="species" reg="danaoensis">danaoensis</tp:taxon-name-part></tp:taxon-name></italic> sp. nov., paratype, ♂, Philippines, Leyte, Lake Danao, 650 m, 14–17.iv.1997 (Mey &amp; Speidel) <bold>20</bold><italic><tp:taxon-name><tp:taxon-name-part taxon-name-part-type="genus" reg="Hoploscopa">Hoploscopa</tp:taxon-name-part> <tp:taxon-name-part taxon-name-part-type="species" reg="aurantiacalis">aurantiacalis</tp:taxon-name-part></tp:taxon-name></italic> Snellen lectotype, ♀, NHMUK010923286, Indonesia, Java occ., Pengaleng, 4000 ft, 1893 (genitalia on slide <tp:taxon-name><tp:taxon-name-part taxon-name-part-type="family">Pyralidae</tp:taxon-name-part></tp:taxon-name> Brit. Mus. Slide N° 20246) <bold>21</bold><italic><tp:taxon-name><tp:taxon-name-part taxon-name-part-type="genus" reg="Hoploscopa">Hoploscopa</tp:taxon-name-part> <tp:taxon-name-part taxon-name-part-type="species" reg="brunnealis">brunnealis</tp:taxon-name-part></tp:taxon-name></italic> Snellen, lectotype, ♀, NHMUK010923292, Indonesia, Java occ., Pengaleng, 4000 ft, 1893 (genitalia on slide <tp:taxon-name><tp:taxon-name-part taxon-name-part-type="family">Pyralidae</tp:taxon-name-part></tp:taxon-name> Brit. Mus. Slide N° 20247) <bold>22</bold><italic><tp:taxon-name><tp:taxon-name-part taxon-name-part-type="genus" reg="Hoploscopa">Hoploscopa</tp:taxon-name-part> <tp:taxon-name-part taxon-name-part-type="species" reg="ocellata">ocellata</tp:taxon-name-part></tp:taxon-name></italic> Hampson, holotype, ♀, NHMUK010923358, Indonesia, Moluccas, Batchian, iii.1892 (W. Doherty) (genitalia on slide <tp:taxon-name><tp:taxon-name-part taxon-name-part-type="family">Pyralidae</tp:taxon-name-part></tp:taxon-name> Brit. Mus. Slide N° 20258) <bold>23</bold><italic><tp:taxon-name><tp:taxon-name-part taxon-name-part-type="genus" reg="Hoploscopa">Hoploscopa</tp:taxon-name-part> <tp:taxon-name-part taxon-name-part-type="species" reg="quadripuncta">quadripuncta</tp:taxon-name-part></tp:taxon-name></italic> Rotschild, holotype, ♂, NHMUK010923357, Indonesia, Papua, Utakwa River, 3000 ft, i.1913 (A.F.R. Wollaston) (genitalia on slide <tp:taxon-name><tp:taxon-name-part taxon-name-part-type="family">Pyralidae</tp:taxon-name-part></tp:taxon-name> Brit. Mus. Slide N° 20257) <bold>24</bold><italic><tp:taxon-name><tp:taxon-name-part taxon-name-part-type="genus" reg="Hoploscopa">Hoploscopa</tp:taxon-name-part> <tp:taxon-name-part taxon-name-part-type="species" reg="semifascia">semifascia</tp:taxon-name-part></tp:taxon-name></italic> Hampson, ♀, NHMUK010923321, Papua New Guinea, Southern Highlands, Bosavi, 570 m, 6.i.1986 (D. Agassiz) (genitalia on slide TL740 ♀) <bold>25</bold><italic><tp:taxon-name><tp:taxon-name-part taxon-name-part-type="genus" reg="Hoploscopa">Hoploscopa</tp:taxon-name-part> <tp:taxon-name-part taxon-name-part-type="species" reg="subvariegata">subvariegata</tp:taxon-name-part></tp:taxon-name></italic> Rothschild, ♂, Morobe Province, near Wau, Mt. Kaindi, 2360 m, 27–28.vii.1983 (S. E. &amp; P. M. Miller) (genitalia on slide TL642 ♂) <bold>26</bold><italic><tp:taxon-name><tp:taxon-name-part taxon-name-part-type="genus" reg="Hoploscopa">Hoploscopa</tp:taxon-name-part> <tp:taxon-name-part taxon-name-part-type="species" reg="persimilis">persimilis</tp:taxon-name-part></tp:taxon-name></italic> Rothschild, lectotype, ♂, NHMUK010923328, Indonesia, Papua, Utawka River, 3000 ft., i.1913 (A.F.R. Wollaston) (genitalia on slide <tp:taxon-name><tp:taxon-name-part taxon-name-part-type="family">Pyralidae</tp:taxon-name-part></tp:taxon-name> Brit. Mus. Slide N° 20255) <bold>27</bold><italic><tp:taxon-name><tp:taxon-name-part taxon-name-part-type="genus" reg="Hoploscopa">Hoploscopa</tp:taxon-name-part> <tp:taxon-name-part taxon-name-part-type="species" reg="astrapias">astrapias</tp:taxon-name-part></tp:taxon-name></italic> Meyrick, lectotype, ♀, NHMUK010923383, Fiji, Vunîdawa, 2.i.1932 (genitalia on slide <tp:taxon-name><tp:taxon-name-part taxon-name-part-type="family">Pyralidae</tp:taxon-name-part></tp:taxon-name> Brit. Mus. Slide N° 20241) <bold>28</bold><italic><tp:taxon-name><tp:taxon-name-part taxon-name-part-type="genus" reg="Hoploscopa">Hoploscopa</tp:taxon-name-part> <tp:taxon-name-part taxon-name-part-type="species" reg="anamesa">anamesa</tp:taxon-name-part></tp:taxon-name></italic> Tams, ♀, NHMUK010923466, Vanuatu, Aneityum Island, Red Crest, 3 m NE of Anelgauhat, 1200 ft, vi.1955 (E. Cheesman) (genitalia on slide TL718 ♀) <bold>29</bold><italic><tp:taxon-name><tp:taxon-name-part taxon-name-part-type="genus" reg="Hoploscopa">Hoploscopa</tp:taxon-name-part> <tp:taxon-name-part taxon-name-part-type="species" reg="nauticorum">nauticorum</tp:taxon-name-part></tp:taxon-name></italic> Tams, allotype, ♀, Samoan, Upolu Island, Malololelei, 2000 ft, 21.ii.1925 (P. A. Buxton &amp; G. H. Hopkins) <bold>30</bold><italic><tp:taxon-name><tp:taxon-name-part taxon-name-part-type="genus" reg="Hoploscopa">Hoploscopa</tp:taxon-name-part> <tp:taxon-name-part taxon-name-part-type="species" reg="diffusa">diffusa</tp:taxon-name-part></tp:taxon-name></italic> Hampson, lectotype, ♂, NHMUK010923338, Papua New Guinea, Fergusson Island, x-xi.1894 (A. S. Meek) (genitalia on slide <tp:taxon-name><tp:taxon-name-part taxon-name-part-type="family">Pyralidae</tp:taxon-name-part></tp:taxon-name> Brit. Mus. Slide N° 1014 ♂) <bold>31</bold><italic><tp:taxon-name><tp:taxon-name-part taxon-name-part-type="genus" reg="Hoploscopa">Hoploscopa</tp:taxon-name-part> <tp:taxon-name-part taxon-name-part-type="species" reg="triangulifera">triangulifera</tp:taxon-name-part></tp:taxon-name></italic> Hampson, ♀, NHMUK010923453, Biagi, Mambare R., 1600 m, iii.1906 (A. S. Meek) (genitalia on slide TL712 ♀) <bold>32</bold><italic><tp:taxon-name><tp:taxon-name-part taxon-name-part-type="genus" reg="Hoploscopa">Hoploscopa</tp:taxon-name-part> <tp:taxon-name-part taxon-name-part-type="species" reg="anacantha">anacantha</tp:taxon-name-part></tp:taxon-name></italic> sp. nov., holotype, ♂, NHMUK010923444, Indonesia, North Sumatra, Dumoga-Bone N. P., Gunung Mogogonipa, summit, 1008 m, 18–20.x.1985 (genitalia on slide TL759 ♂) <bold>33</bold><italic><tp:taxon-name><tp:taxon-name-part taxon-name-part-type="genus" reg="Hoploscopa">Hoploscopa</tp:taxon-name-part> <tp:taxon-name-part taxon-name-part-type="species" reg="kelama">kelama</tp:taxon-name-part></tp:taxon-name></italic> sp. nov., paratype, ♂, NHMUK010923342 , Indonesia, North Sulawesi, Dumoga-Bone National Park, Clarke Camp, lower montane forest, 1140 m, x.1985 (Royal Entomological Society of London, Project Wallace) (genitalia on slide TL759 ♂).</p></caption><graphic xmlns:xlink="http://www.w3.org/1999/xlink" xlink:href="zookeys-907-001-g003.jpg" position="float" orientation="portrait" xlink:type="simple" id="oo_375758.jpg"><uri content-type="original_file" xlink:type="simple">https://binary.pensoft.net/fig/375758</uri></graphic></fig><fig id="F8" position="float" orientation="portrait"><object-id xmlns:xlink="http://www.w3.org/1999/xlink" content-type="doi" xlink:type="simple">10.3897/zookeys.907.36563.figures64-69</object-id><object-id xmlns:xlink="http://www.w3.org/1999/xlink" content-type="arpha" xlink:type="simple">1FB55A66-14B4-55C5-82CC-F1EB5B6F0369</object-id><label>Figures 64–69.</label><caption><p>male genitalia features of <italic><tp:taxon-name><tp:taxon-name-part taxon-name-part-type="genus" reg="Hoploscopa">Hoploscopa</tp:taxon-name-part></tp:taxon-name></italic>. <bold>64</bold><italic><tp:taxon-name><tp:taxon-name-part taxon-name-part-type="genus" reg="Hoploscopa">Hoploscopa</tp:taxon-name-part> <tp:taxon-name-part taxon-name-part-type="species" reg="subvariegata">subvariegata</tp:taxon-name-part></tp:taxon-name></italic>, TL534 ♂ <bold>65</bold><italic><tp:taxon-name><tp:taxon-name-part taxon-name-part-type="genus" reg="Hoploscopa">Hoploscopa</tp:taxon-name-part> <tp:taxon-name-part taxon-name-part-type="species" reg="persimilis">persimilis</tp:taxon-name-part></tp:taxon-name></italic>, lectotype, <tp:taxon-name><tp:taxon-name-part taxon-name-part-type="family">Pyralidae</tp:taxon-name-part></tp:taxon-name> Brit. Mus. Slide N° BMNH20255 ♂ (no juxta drawing) <bold>66</bold><italic><tp:taxon-name><tp:taxon-name-part taxon-name-part-type="genus" reg="Hoploscopa">Hoploscopa</tp:taxon-name-part> <tp:taxon-name-part taxon-name-part-type="species" reg="diffusa">diffusa</tp:taxon-name-part></tp:taxon-name></italic>, holotype, <tp:taxon-name><tp:taxon-name-part taxon-name-part-type="family">Pyralidae</tp:taxon-name-part></tp:taxon-name> Brit. Mus. Slide N° BMNH1014 ♂ <bold>67</bold><italic><tp:taxon-name><tp:taxon-name-part taxon-name-part-type="genus" reg="Hoploscopa">Hoploscopa</tp:taxon-name-part> <tp:taxon-name-part taxon-name-part-type="species" reg="triangulifera">triangulifera</tp:taxon-name-part></tp:taxon-name></italic>, TL711 ♂ <bold>68</bold><italic><tp:taxon-name><tp:taxon-name-part taxon-name-part-type="genus" reg="Hoploscopa">Hoploscopa</tp:taxon-name-part> <tp:taxon-name-part taxon-name-part-type="species" reg="astrapias">astrapias</tp:taxon-name-part></tp:taxon-name></italic>, TL724 ♂ <bold>69</bold><italic><tp:taxon-name><tp:taxon-name-part taxon-name-part-type="genus" reg="Hoploscopa">Hoploscopa</tp:taxon-name-part> <tp:taxon-name-part taxon-name-part-type="species" reg="anamesa">anamesa</tp:taxon-name-part></tp:taxon-name></italic>, TL727 ♂.</p></caption><graphic xmlns:xlink="http://www.w3.org/1999/xlink" xlink:href="zookeys-907-001-g008.jpg" position="float" orientation="portrait" xlink:type="simple" id="oo_375763.jpg"><uri content-type="original_file" xlink:type="simple">https://binary.pensoft.net/fig/375763</uri></graphic></fig><fig id="F17" position="float" orientation="portrait"><object-id xmlns:xlink="http://www.w3.org/1999/xlink" content-type="doi" xlink:type="simple">10.3897/zookeys.907.36563.figures107-110</object-id><object-id xmlns:xlink="http://www.w3.org/1999/xlink" content-type="arpha" xlink:type="simple">17062400-A3C6-5330-AFC0-F1A910EA1624</object-id><label>Figures 107–110.</label><caption><p>Female genitalia features of <italic><tp:taxon-name><tp:taxon-name-part taxon-name-part-type="genus" reg="Hoploscopa">Hoploscopa</tp:taxon-name-part></tp:taxon-name></italic>. <bold>107</bold><italic><tp:taxon-name><tp:taxon-name-part taxon-name-part-type="genus" reg="Hoploscopa">Hoploscopa</tp:taxon-name-part> <tp:taxon-name-part taxon-name-part-type="species" reg="astrapias">astrapias</tp:taxon-name-part></tp:taxon-name></italic>, TL23 ♀ <bold>108</bold><italic><tp:taxon-name><tp:taxon-name-part taxon-name-part-type="genus" reg="Hoploscopa">Hoploscopa</tp:taxon-name-part> <tp:taxon-name-part taxon-name-part-type="species" reg="anamesa">anamesa</tp:taxon-name-part></tp:taxon-name></italic>, TL718 ♀ <bold>109</bold><italic><tp:taxon-name><tp:taxon-name-part taxon-name-part-type="genus" reg="Hoploscopa">Hoploscopa</tp:taxon-name-part> <tp:taxon-name-part taxon-name-part-type="species" reg="subvariegata">subvariegata</tp:taxon-name-part></tp:taxon-name></italic>, lectotype, <tp:taxon-name><tp:taxon-name-part taxon-name-part-type="family">Pyralidae</tp:taxon-name-part></tp:taxon-name> Brit. Mus. Slide N° BMNH20254 ♀ <bold>110</bold><italic><tp:taxon-name><tp:taxon-name-part taxon-name-part-type="genus" reg="Hoploscopa">Hoploscopa</tp:taxon-name-part> <tp:taxon-name-part taxon-name-part-type="species" reg="triangulifera">triangulifera</tp:taxon-name-part></tp:taxon-name></italic>, holotype, <tp:taxon-name><tp:taxon-name-part taxon-name-part-type="family">Pyralidae</tp:taxon-name-part></tp:taxon-name> Brit. Mus. Slide N° BMNH20256 ♀.</p></caption><graphic xmlns:xlink="http://www.w3.org/1999/xlink" xlink:href="zookeys-907-001-g017.jpg" position="float" orientation="portrait" xlink:type="simple" id="oo_375772.jpg"><uri content-type="original_file" xlink:type="simple">https://binary.pensoft.net/fig/375772</uri></graphic></fig></tp:treatment-sec></tp:taxon-treatment>
