# Supplementary material for: Twenty-six new species of Hoploscopa (Lepidoptera, Crambidae) from South-East Asia revealed by morphology and DNA barcoding
Source: Zookeys. 2020 Jan 29;907:1–99. doi: 10.3897/zookeys.907.36563 (PMC7002455; doi:10.3897/zookeys.907.36563)
Supplement: XML Treatment for Hoploscopa nauticorum [file zookeys.907.36563-treatment30.xml]

<!DOCTYPE tp:taxon-treatment
  PUBLIC "-//TaxonX//DTD Taxonomic Treatment Publishing DTD v0 20100105//EN" "tax-treatment-NSO.dtd">
<tp:taxon-treatment xmlns:tp="http://www.plazi.org/taxpub"><tp:treatment-meta><kwd-group><label>Taxon classification</label><kwd><named-content xmlns:xlink="http://www.w3.org/1999/xlink" content-type="kingdom">Animalia</named-content></kwd><kwd><named-content xmlns:xlink="http://www.w3.org/1999/xlink" content-type="order">Lepidoptera</named-content></kwd><kwd><named-content xmlns:xlink="http://www.w3.org/1999/xlink" content-type="family">Crambidae</named-content></kwd></kwd-group><mixed-citation publication-type="journal"><person-group><name><surname>Léger</surname><given-names>Théo</given-names></name><name><surname>Kehlmaier</surname><given-names>Christian</given-names></name><name><surname>Vairappan</surname><given-names>Charles S.</given-names></name><name><surname>Nuss</surname><given-names>Matthias</given-names></name></person-group><article-title>Twenty-six new species of <italic><tp:taxon-name><tp:taxon-name-part taxon-name-part-type="genus" reg="Hoploscopa">Hoploscopa</tp:taxon-name-part></tp:taxon-name></italic> (<tp:taxon-name><tp:taxon-name-part taxon-name-part-type="order">Lepidoptera</tp:taxon-name-part></tp:taxon-name>, <tp:taxon-name><tp:taxon-name-part taxon-name-part-type="family">Crambidae</tp:taxon-name-part></tp:taxon-name>) from South-East Asia revealed by morphology and DNA barcoding</article-title><source>Zookeys</source><day>29</day><month>1</month><year>2020</year><volume>907</volume><fpage>1</fpage><lpage>99</lpage><pub-id pub-id-type="doi">10.3897/zookeys.907.36563</pub-id></mixed-citation></tp:treatment-meta><tp:nomenclature><tp:taxon-name><object-id xmlns:xlink="http://www.w3.org/1999/xlink" content-type="arpha" xlink:type="simple">E47A3279-5400-5EC1-8D68-722FFDC392B6</object-id>
              <tp:taxon-name-part taxon-name-part-type="genus" reg="Hoploscopa">Hoploscopa</tp:taxon-name-part>
              <tp:taxon-name-part taxon-name-part-type="species" reg="nauticorum">nauticorum</tp:taxon-name-part>
            </tp:taxon-name><tp:taxon-authority>Tams, 1935</tp:taxon-authority><xref ref-type="fig" rid="F3">Figs 29</xref><xref ref-type="fig" rid="F9">, 70</xref></tp:nomenclature><tp:treatment-sec sec-type="material" id="SECID0EPWBK"><title>Material examined.</title><p><bold><italic>Holotype</italic></bold>: ♂, with labels: “Holo- | type [round label, red ringed]”; “Samoan Is[Land]. [typographed]| Malololelei | Upolu | 24.ii.24. [handwritten]| P.A.Buxton”; “Samoa: | Brit.-Mus. | 1935-315.”; “Hoploscopa | astrapias | nauticorum Tams [typographed] | Holotype ♂ ”; “♂ | Pyralidae | Brit[ish].Mus[eum]. | Slide N°. | 20242”; “GU Nr. 655 | prep. M. Nuß”; "<named-content xmlns:xlink="http://www.w3.org/1999/xlink" content-type="dwc:institutional_code" xlink:type="simple">NHMUK</named-content> 010923388 [barcode appended]”. Deposited in <named-content xmlns:xlink="http://www.w3.org/1999/xlink" content-type="dwc:institutional_code" xlink:type="simple">NHMUK</named-content>.</p><p><bold><italic>Allotype</italic></bold>: ♀, with labels: “Allo- | type [round label, red ringed]”; “Samoan Is. [typographed] | Upolu Is[land] | Malololelei | 21.ii.1925 | 2,000 f[ee]t | P.A. Buxton | and G. H. Hopkins [handwritten]”; “Samoa: | Brit. Mus. | 1935-315.”; “Hoploscopa | astrapias | nauticorum Tams [typographed] | Paratype. | Allotype ♀ [handwritten]”; "<named-content xmlns:xlink="http://www.w3.org/1999/xlink" content-type="dwc:institutional_code" xlink:type="simple">NHMUK</named-content> 010923389 [barcode appended]”. Deposited in <named-content xmlns:xlink="http://www.w3.org/1999/xlink" content-type="dwc:institutional_code" xlink:type="simple">NHMUK</named-content>.</p></tp:treatment-sec><tp:treatment-sec sec-type="material" id="SECID0EBYBK"><title>Other specimens examined.</title><p>2 ♂. Samoa: 2 ♂ (DNA vouchers MTD8252 &amp; MTD8253, genitalia on slide TL725 ♂ &amp; TL726 ♂), West Samoa, Upolu, Tiavi, 600 m, 24.viii.1974, leg. G. S. Robinson (<named-content xmlns:xlink="http://www.w3.org/1999/xlink" content-type="dwc:institutional_code" xlink:type="simple">NHMUK</named-content>).</p></tp:treatment-sec><tp:treatment-sec sec-type="diagnosis" id="SECID0EPYBK"><title>Diagnosis.</title><p>The forewings of <italic><tp:taxon-name><tp:taxon-name-part taxon-name-part-type="genus" reg="Hoploscopa">H.</tp:taxon-name-part> <tp:taxon-name-part taxon-name-part-type="species" reg="nauticorum">nauticorum</tp:taxon-name-part></tp:taxon-name></italic> display snow white median, cubital and dorsal markings together forming a streak disrupted with brown at veins, and a postmedian triangular red patch, distally with snow white streak. In male genitalia, the small sclerotised bristles on dorsal side of the uncus apex are unique to this species. Female genitalia were not investigated.</p></tp:treatment-sec><tp:treatment-sec sec-type="Similar species" id="SECID0EAZBK"><title>Similar species.</title><p><italic><tp:taxon-name><tp:taxon-name-part taxon-name-part-type="genus" reg="Hoploscopa">Hoploscopa</tp:taxon-name-part> <tp:taxon-name-part taxon-name-part-type="species" reg="astrapias">astrapias</tp:taxon-name-part></tp:taxon-name></italic> (q.v.), <italic><tp:taxon-name><tp:taxon-name-part taxon-name-part-type="genus" reg="Hoploscopa">H.</tp:taxon-name-part> <tp:taxon-name-part taxon-name-part-type="species" reg="anamesa">anamesa</tp:taxon-name-part></tp:taxon-name></italic> (see <italic><tp:taxon-name><tp:taxon-name-part taxon-name-part-type="genus" reg="Hoploscopa">H.</tp:taxon-name-part> <tp:taxon-name-part taxon-name-part-type="species" reg="astrapias">astrapias</tp:taxon-name-part></tp:taxon-name></italic>).</p></tp:treatment-sec><tp:treatment-sec sec-type="description" id="SECID0EH1BK"><title>Description.</title><p><bold><italic>Head</italic>.</bold> Antennae dorsally bronze. Proboscis brown, speckled with pale yellow. Maxillary palpi dark brown, basally pale yellow, inner side brown. Labial palpi dark brown, ventral base pale yellow.</p><p><bold><italic>Thorax</italic></bold> (Fig. <xref ref-type="fig" rid="F3">29</xref>). Collar pale brown. Forewing length: 10–11 mm; forewing ground colour dark brown; basal yellow streak along 1A + 2A, abutted to cubital red fascia running up to postmedian area, disrupted by median cubital patch; small reddish blotch at base of cell, with minute snow white dot; median discoidal stigma trapezoid, red, basally and distally edged with yellow, with snow white streak abutting dorsally, running down to dorsal area, disrupted at veins; postmedian patch quadrangular, red, dorso-distally with thick snow white streak; subterminal line white, indented inwardly at CuA2; subterminal field red; fringe brown. Hindwing pale yellow, bronze toward distal margin. Forelegs brown, tarsi speckled with pale yellow. Midlegs brown; tibia base speckled with pale yellow. Hindlegs brown.</p><p><bold><italic>Abdomen</italic>.</bold> Male sternum A8 posterior margin broadly indented, with short, rounded lateral projections.</p><p><bold><italic>Male genitalia</italic></bold> (<italic>N</italic> = 3) (Fig. <xref ref-type="fig" rid="F9">70</xref>). Uncus long and slender, gently tapering toward apex, apex narrow, tongue-shaped, dorsally with few small sclerotised bristles. Gnathos without posterior projection. Valva ventral margin nearly straight, dorsal margin strongly protruding dorsad on basal half, apex rounded. Saccus broad, medially slightly incurved. Phallus with large, flat, spatula-shaped cornutus.</p><p><bold><italic>Female genitalia</italic>.</bold> Not investigated.</p></tp:treatment-sec><tp:treatment-sec sec-type="distribution" id="SECID0EY2BK"><title>Distribution.</title><p>Known from the island of Upolu on Samoa, at an altitude of ca. 600 m.</p></tp:treatment-sec><tp:treatment-sec sec-type="Phylogenetic relationships" id="SECID0E42BK"><title>Phylogenetic relationships.</title><p><italic><tp:taxon-name><tp:taxon-name-part taxon-name-part-type="genus" reg="Hoploscopa">Hoploscopa</tp:taxon-name-part> <tp:taxon-name-part taxon-name-part-type="species" reg="nauticorum">nauticorum</tp:taxon-name-part></tp:taxon-name></italic> is recovered as sister to <italic><tp:taxon-name><tp:taxon-name-part taxon-name-part-type="genus" reg="Hoploscopa">H.</tp:taxon-name-part> <tp:taxon-name-part taxon-name-part-type="species" reg="astrapias">astrapias</tp:taxon-name-part></tp:taxon-name></italic> and <italic><tp:taxon-name><tp:taxon-name-part taxon-name-part-type="genus" reg="Hoploscopa">H.</tp:taxon-name-part> <tp:taxon-name-part taxon-name-part-type="species" reg="anamesa">anamesa</tp:taxon-name-part></tp:taxon-name></italic> in the <abbrev xmlns:xlink="http://www.w3.org/1999/xlink" xlink:title="Maximum Likelihood" id="ABBRID0EE4BK" xlink:type="simple">ML</abbrev> analysis of the COI barcode (<abbrev xmlns:xlink="http://www.w3.org/1999/xlink" xlink:title="bootstrap support" id="ABBRID0EI4BK" xlink:type="simple">BS</abbrev> = 61). See <italic><tp:taxon-name><tp:taxon-name-part taxon-name-part-type="genus" reg="Hoploscopa">H.</tp:taxon-name-part> <tp:taxon-name-part taxon-name-part-type="species" reg="astrapias">astrapias</tp:taxon-name-part></tp:taxon-name></italic> for further remarks.</p></tp:treatment-sec><tp:treatment-sec sec-type="remarks" id="SECID0EX4BK"><title>Remarks.</title><p><xref ref-type="bibr" rid="B42">Nuss (1998)</xref> raised <italic><tp:taxon-name><tp:taxon-name-part taxon-name-part-type="genus" reg="Hoploscopa">H.</tp:taxon-name-part> <tp:taxon-name-part taxon-name-part-type="species" reg="nauticorum">nauticorum</tp:taxon-name-part></tp:taxon-name></italic> from subspecies of <italic><tp:taxon-name><tp:taxon-name-part taxon-name-part-type="genus" reg="Hoploscopa">H.</tp:taxon-name-part> <tp:taxon-name-part taxon-name-part-type="species" reg="astrapias">astrapias</tp:taxon-name-part></tp:taxon-name></italic> to species.</p></tp:treatment-sec><tp:treatment-sec><!--Section generated to contain objects referenced in tp:taxon-treatment.--><fig id="F3" position="float" orientation="portrait"><object-id xmlns:xlink="http://www.w3.org/1999/xlink" content-type="doi" xlink:type="simple">10.3897/zookeys.907.36563.figures19-33</object-id><object-id xmlns:xlink="http://www.w3.org/1999/xlink" content-type="arpha" xlink:type="simple">3CC65D9E-3AAD-5729-8F8D-0BD8B7028F35</object-id><label>Figures 19–33.</label><caption><p>Forewing of <italic><tp:taxon-name><tp:taxon-name-part taxon-name-part-type="genus" reg="Hoploscopa">Hoploscopa</tp:taxon-name-part></tp:taxon-name></italic> species <bold>19</bold><italic><tp:taxon-name><tp:taxon-name-part taxon-name-part-type="genus" reg="Hoploscopa">Hoploscopa</tp:taxon-name-part> <tp:taxon-name-part taxon-name-part-type="species" reg="danaoensis">danaoensis</tp:taxon-name-part></tp:taxon-name></italic> sp. nov., paratype, ♂, Philippines, Leyte, Lake Danao, 650 m, 14–17.iv.1997 (Mey &amp; Speidel) <bold>20</bold><italic><tp:taxon-name><tp:taxon-name-part taxon-name-part-type="genus" reg="Hoploscopa">Hoploscopa</tp:taxon-name-part> <tp:taxon-name-part taxon-name-part-type="species" reg="aurantiacalis">aurantiacalis</tp:taxon-name-part></tp:taxon-name></italic> Snellen lectotype, ♀, NHMUK010923286, Indonesia, Java occ., Pengaleng, 4000 ft, 1893 (genitalia on slide <tp:taxon-name><tp:taxon-name-part taxon-name-part-type="family">Pyralidae</tp:taxon-name-part></tp:taxon-name> Brit. Mus. Slide N° 20246) <bold>21</bold><italic><tp:taxon-name><tp:taxon-name-part taxon-name-part-type="genus" reg="Hoploscopa">Hoploscopa</tp:taxon-name-part> <tp:taxon-name-part taxon-name-part-type="species" reg="brunnealis">brunnealis</tp:taxon-name-part></tp:taxon-name></italic> Snellen, lectotype, ♀, NHMUK010923292, Indonesia, Java occ., Pengaleng, 4000 ft, 1893 (genitalia on slide <tp:taxon-name><tp:taxon-name-part taxon-name-part-type="family">Pyralidae</tp:taxon-name-part></tp:taxon-name> Brit. Mus. Slide N° 20247) <bold>22</bold><italic><tp:taxon-name><tp:taxon-name-part taxon-name-part-type="genus" reg="Hoploscopa">Hoploscopa</tp:taxon-name-part> <tp:taxon-name-part taxon-name-part-type="species" reg="ocellata">ocellata</tp:taxon-name-part></tp:taxon-name></italic> Hampson, holotype, ♀, NHMUK010923358, Indonesia, Moluccas, Batchian, iii.1892 (W. Doherty) (genitalia on slide <tp:taxon-name><tp:taxon-name-part taxon-name-part-type="family">Pyralidae</tp:taxon-name-part></tp:taxon-name> Brit. Mus. Slide N° 20258) <bold>23</bold><italic><tp:taxon-name><tp:taxon-name-part taxon-name-part-type="genus" reg="Hoploscopa">Hoploscopa</tp:taxon-name-part> <tp:taxon-name-part taxon-name-part-type="species" reg="quadripuncta">quadripuncta</tp:taxon-name-part></tp:taxon-name></italic> Rotschild, holotype, ♂, NHMUK010923357, Indonesia, Papua, Utakwa River, 3000 ft, i.1913 (A.F.R. Wollaston) (genitalia on slide <tp:taxon-name><tp:taxon-name-part taxon-name-part-type="family">Pyralidae</tp:taxon-name-part></tp:taxon-name> Brit. Mus. Slide N° 20257) <bold>24</bold><italic><tp:taxon-name><tp:taxon-name-part taxon-name-part-type="genus" reg="Hoploscopa">Hoploscopa</tp:taxon-name-part> <tp:taxon-name-part taxon-name-part-type="species" reg="semifascia">semifascia</tp:taxon-name-part></tp:taxon-name></italic> Hampson, ♀, NHMUK010923321, Papua New Guinea, Southern Highlands, Bosavi, 570 m, 6.i.1986 (D. Agassiz) (genitalia on slide TL740 ♀) <bold>25</bold><italic><tp:taxon-name><tp:taxon-name-part taxon-name-part-type="genus" reg="Hoploscopa">Hoploscopa</tp:taxon-name-part> <tp:taxon-name-part taxon-name-part-type="species" reg="subvariegata">subvariegata</tp:taxon-name-part></tp:taxon-name></italic> Rothschild, ♂, Morobe Province, near Wau, Mt. Kaindi, 2360 m, 27–28.vii.1983 (S. E. &amp; P. M. Miller) (genitalia on slide TL642 ♂) <bold>26</bold><italic><tp:taxon-name><tp:taxon-name-part taxon-name-part-type="genus" reg="Hoploscopa">Hoploscopa</tp:taxon-name-part> <tp:taxon-name-part taxon-name-part-type="species" reg="persimilis">persimilis</tp:taxon-name-part></tp:taxon-name></italic> Rothschild, lectotype, ♂, NHMUK010923328, Indonesia, Papua, Utawka River, 3000 ft., i.1913 (A.F.R. Wollaston) (genitalia on slide <tp:taxon-name><tp:taxon-name-part taxon-name-part-type="family">Pyralidae</tp:taxon-name-part></tp:taxon-name> Brit. Mus. Slide N° 20255) <bold>27</bold><italic><tp:taxon-name><tp:taxon-name-part taxon-name-part-type="genus" reg="Hoploscopa">Hoploscopa</tp:taxon-name-part> <tp:taxon-name-part taxon-name-part-type="species" reg="astrapias">astrapias</tp:taxon-name-part></tp:taxon-name></italic> Meyrick, lectotype, ♀, NHMUK010923383, Fiji, Vunîdawa, 2.i.1932 (genitalia on slide <tp:taxon-name><tp:taxon-name-part taxon-name-part-type="family">Pyralidae</tp:taxon-name-part></tp:taxon-name> Brit. Mus. Slide N° 20241) <bold>28</bold><italic><tp:taxon-name><tp:taxon-name-part taxon-name-part-type="genus" reg="Hoploscopa">Hoploscopa</tp:taxon-name-part> <tp:taxon-name-part taxon-name-part-type="species" reg="anamesa">anamesa</tp:taxon-name-part></tp:taxon-name></italic> Tams, ♀, NHMUK010923466, Vanuatu, Aneityum Island, Red Crest, 3 m NE of Anelgauhat, 1200 ft, vi.1955 (E. Cheesman) (genitalia on slide TL718 ♀) <bold>29</bold><italic><tp:taxon-name><tp:taxon-name-part taxon-name-part-type="genus" reg="Hoploscopa">Hoploscopa</tp:taxon-name-part> <tp:taxon-name-part taxon-name-part-type="species" reg="nauticorum">nauticorum</tp:taxon-name-part></tp:taxon-name></italic> Tams, allotype, ♀, Samoan, Upolu Island, Malololelei, 2000 ft, 21.ii.1925 (P. A. Buxton &amp; G. H. Hopkins) <bold>30</bold><italic><tp:taxon-name><tp:taxon-name-part taxon-name-part-type="genus" reg="Hoploscopa">Hoploscopa</tp:taxon-name-part> <tp:taxon-name-part taxon-name-part-type="species" reg="diffusa">diffusa</tp:taxon-name-part></tp:taxon-name></italic> Hampson, lectotype, ♂, NHMUK010923338, Papua New Guinea, Fergusson Island, x-xi.1894 (A. S. Meek) (genitalia on slide <tp:taxon-name><tp:taxon-name-part taxon-name-part-type="family">Pyralidae</tp:taxon-name-part></tp:taxon-name> Brit. Mus. Slide N° 1014 ♂) <bold>31</bold><italic><tp:taxon-name><tp:taxon-name-part taxon-name-part-type="genus" reg="Hoploscopa">Hoploscopa</tp:taxon-name-part> <tp:taxon-name-part taxon-name-part-type="species" reg="triangulifera">triangulifera</tp:taxon-name-part></tp:taxon-name></italic> Hampson, ♀, NHMUK010923453, Biagi, Mambare R., 1600 m, iii.1906 (A. S. Meek) (genitalia on slide TL712 ♀) <bold>32</bold><italic><tp:taxon-name><tp:taxon-name-part taxon-name-part-type="genus" reg="Hoploscopa">Hoploscopa</tp:taxon-name-part> <tp:taxon-name-part taxon-name-part-type="species" reg="anacantha">anacantha</tp:taxon-name-part></tp:taxon-name></italic> sp. nov., holotype, ♂, NHMUK010923444, Indonesia, North Sumatra, Dumoga-Bone N. P., Gunung Mogogonipa, summit, 1008 m, 18–20.x.1985 (genitalia on slide TL759 ♂) <bold>33</bold><italic><tp:taxon-name><tp:taxon-name-part taxon-name-part-type="genus" reg="Hoploscopa">Hoploscopa</tp:taxon-name-part> <tp:taxon-name-part taxon-name-part-type="species" reg="kelama">kelama</tp:taxon-name-part></tp:taxon-name></italic> sp. nov., paratype, ♂, NHMUK010923342 , Indonesia, North Sulawesi, Dumoga-Bone National Park, Clarke Camp, lower montane forest, 1140 m, x.1985 (Royal Entomological Society of London, Project Wallace) (genitalia on slide TL759 ♂).</p></caption><graphic xmlns:xlink="http://www.w3.org/1999/xlink" xlink:href="zookeys-907-001-g003.jpg" position="float" orientation="portrait" xlink:type="simple" id="oo_375758.jpg"><uri content-type="original_file" xlink:type="simple">https://binary.pensoft.net/fig/375758</uri></graphic></fig><fig id="F9" position="float" orientation="portrait"><object-id xmlns:xlink="http://www.w3.org/1999/xlink" content-type="doi" xlink:type="simple">10.3897/zookeys.907.36563.figures70-75</object-id><object-id xmlns:xlink="http://www.w3.org/1999/xlink" content-type="arpha" xlink:type="simple">C42116B3-6BF1-508A-911D-B301E2E8E340</object-id><label>Figures 70–75.</label><caption><p>Male genitalia features of <italic><tp:taxon-name><tp:taxon-name-part taxon-name-part-type="genus" reg="Hoploscopa">Hoploscopa</tp:taxon-name-part></tp:taxon-name></italic>. <bold>70</bold><italic><tp:taxon-name><tp:taxon-name-part taxon-name-part-type="genus" reg="Hoploscopa">Hoploscopa</tp:taxon-name-part> <tp:taxon-name-part taxon-name-part-type="species" reg="nauticorum">nauticorum</tp:taxon-name-part></tp:taxon-name></italic>, TL725 ♂ <bold>71</bold><italic><tp:taxon-name><tp:taxon-name-part taxon-name-part-type="genus" reg="Hoploscopa">Hoploscopa</tp:taxon-name-part> <tp:taxon-name-part taxon-name-part-type="species" reg="anacantha">anacantha</tp:taxon-name-part></tp:taxon-name></italic> sp. nov., holotype, TL759 ♂ <bold>72</bold><italic><tp:taxon-name><tp:taxon-name-part taxon-name-part-type="genus" reg="Hoploscopa">Hoploscopa</tp:taxon-name-part> <tp:taxon-name-part taxon-name-part-type="species" reg="kelama">kelama</tp:taxon-name-part></tp:taxon-name></italic> sp. nov., paratype, TL511 ♂ <bold>73</bold><italic><tp:taxon-name><tp:taxon-name-part taxon-name-part-type="genus" reg="Hoploscopa">Hoploscopa</tp:taxon-name-part> <tp:taxon-name-part taxon-name-part-type="species" reg="ignitamaculae">ignitamaculae</tp:taxon-name-part></tp:taxon-name></italic> sp. nov., paratype, TL545 ♂ <bold>74</bold><italic><tp:taxon-name><tp:taxon-name-part taxon-name-part-type="genus" reg="Hoploscopa">Hoploscopa</tp:taxon-name-part> <tp:taxon-name-part taxon-name-part-type="species" reg="albomaculata">albomaculata</tp:taxon-name-part></tp:taxon-name></italic> sp. nov., paratype, TL363 ♂ <bold>75</bold><italic><tp:taxon-name><tp:taxon-name-part taxon-name-part-type="genus" reg="Hoploscopa">Hoploscopa</tp:taxon-name-part> <tp:taxon-name-part taxon-name-part-type="species" reg="sumatrensis">sumatrensis</tp:taxon-name-part></tp:taxon-name></italic> sp. nov., paratype, TL538 ♂.</p></caption><graphic xmlns:xlink="http://www.w3.org/1999/xlink" xlink:href="zookeys-907-001-g009.jpg" position="float" orientation="portrait" xlink:type="simple" id="oo_375764.jpg"><uri content-type="original_file" xlink:type="simple">https://binary.pensoft.net/fig/375764</uri></graphic></fig></tp:treatment-sec><ref-list><ref id="B42"><mixed-citation xmlns:xlink="http://www.w3.org/1999/xlink" xlink:type="simple"><person-group><name name-style="western"><surname>Nuss</surname><given-names>M</given-names></name></person-group> (<year>1998</year>) <article-title>The <tp:taxon-name><tp:taxon-name-part taxon-name-part-type="subfamily">Scopariinae</tp:taxon-name-part></tp:taxon-name> and <tp:taxon-name><tp:taxon-name-part taxon-name-part-type="subfamily">Heliothelinae</tp:taxon-name-part></tp:taxon-name> stat. rev. (<tp:taxon-name><tp:taxon-name-part taxon-name-part-type="order">Lepidoptera</tp:taxon-name-part></tp:taxon-name>: <tp:taxon-name><tp:taxon-name-part taxon-name-part-type="superfamily">Pyraloidea</tp:taxon-name-part></tp:taxon-name>, <tp:taxon-name><tp:taxon-name-part taxon-name-part-type="family">Crambidae</tp:taxon-name-part></tp:taxon-name>) of the Oriental Region – a revisional synopsis with descriptions of new species from the Philippines and Sumatra. Nachrichten des entomologischen Vereins Apollo suppl.</article-title><volume>17</volume>: <fpage>475</fpage>–<lpage>528</lpage>.</mixed-citation></ref></ref-list></tp:taxon-treatment>
