# Supplementary material for: Twenty-six new species of Hoploscopa (Lepidoptera, Crambidae) from South-East Asia revealed by morphology and DNA barcoding
Source: Zookeys. 2020 Jan 29;907:1–99. doi: 10.3897/zookeys.907.36563 (PMC7002455; doi:10.3897/zookeys.907.36563)
Supplement: XML Treatment for Hoploscopa kelama [file zookeys.907.36563-treatment32.xml]

<!DOCTYPE tp:taxon-treatment
  PUBLIC "-//TaxonX//DTD Taxonomic Treatment Publishing DTD v0 20100105//EN" "tax-treatment-NSO.dtd">
<tp:taxon-treatment xmlns:tp="http://www.plazi.org/taxpub"><tp:treatment-meta><kwd-group><label>Taxon classification</label><kwd><named-content xmlns:xlink="http://www.w3.org/1999/xlink" content-type="kingdom">Animalia</named-content></kwd><kwd><named-content xmlns:xlink="http://www.w3.org/1999/xlink" content-type="order">Lepidoptera</named-content></kwd><kwd><named-content xmlns:xlink="http://www.w3.org/1999/xlink" content-type="family">Crambidae</named-content></kwd></kwd-group><mixed-citation publication-type="journal"><person-group><name><surname>Léger</surname><given-names>Théo</given-names></name><name><surname>Kehlmaier</surname><given-names>Christian</given-names></name><name><surname>Vairappan</surname><given-names>Charles S.</given-names></name><name><surname>Nuss</surname><given-names>Matthias</given-names></name></person-group><article-title>Twenty-six new species of <italic><tp:taxon-name><tp:taxon-name-part taxon-name-part-type="genus" reg="Hoploscopa">Hoploscopa</tp:taxon-name-part></tp:taxon-name></italic> (<tp:taxon-name><tp:taxon-name-part taxon-name-part-type="order">Lepidoptera</tp:taxon-name-part></tp:taxon-name>, <tp:taxon-name><tp:taxon-name-part taxon-name-part-type="family">Crambidae</tp:taxon-name-part></tp:taxon-name>) from South-East Asia revealed by morphology and DNA barcoding</article-title><source>Zookeys</source><day>29</day><month>1</month><year>2020</year><volume>907</volume><fpage>1</fpage><lpage>99</lpage><pub-id pub-id-type="doi">10.3897/zookeys.907.36563</pub-id></mixed-citation></tp:treatment-meta><tp:nomenclature><tp:taxon-name><object-id xmlns:xlink="http://www.w3.org/1999/xlink" content-type="arpha" xlink:type="simple">5C83BE22-CCCC-5FC5-8390-072DE4DBA89C</object-id>
              <tp:taxon-name-part taxon-name-part-type="genus" reg="Hoploscopa">Hoploscopa</tp:taxon-name-part>
              <tp:taxon-name-part taxon-name-part-type="species" reg="kelama">kelama</tp:taxon-name-part>
              <object-id xmlns:xlink="http://www.w3.org/1999/xlink" content-type="zoobank" xlink:type="simple">http://zoobank.org/69D2A893-2F5A-4E90-9E82-8C6FD059A364</object-id>
            </tp:taxon-name><tp:taxon-authority>Léger &amp; Nuss</tp:taxon-authority><tp:taxon-status xmlns:xlink="http://www.w3.org/1999/xlink" xlink:type="simple">sp. nov.</tp:taxon-status><xref ref-type="fig" rid="F3">Figs 33</xref><xref ref-type="fig" rid="F9">, 72</xref><xref ref-type="fig" rid="F18">, 112</xref></tp:nomenclature><tp:treatment-sec sec-type="material" id="SECID0EVGCK"><title>Material examined.</title><p><bold><italic>Holotype</italic></bold>: ♀, with labels: “[Indonesia] North-Sulawesi, Danau Mooat | east of Kotamobagu, 1150m | 30–31.iii.2000, at light | leg. A. Kallies &amp; S. Naumann”; “DNA voucher | Lepidoptera | <named-content xmlns:xlink="http://www.w3.org/1999/xlink" content-type="dwc:institutional_code" xlink:type="simple">MTD</named-content> 2016 | no. 3214 [vertically written]”; “TL | 532 ♀”. Deposited in <named-content xmlns:xlink="http://www.w3.org/1999/xlink" content-type="dwc:institutional_code" xlink:type="simple">MTD</named-content>.</p><p><bold><italic>Paratypes</italic></bold>: 6 ♂, 2 ♀. 1 ♂ (DNA voucher <named-content xmlns:xlink="http://www.w3.org/1999/xlink" content-type="dwc:institutional_code" xlink:type="simple">MTD</named-content> LEP3215, genitalia on slide TL511 ♂), same data as holotype; 2 ♀ (1 with DNA voucher MTD7878 &amp; genitalia on slide TL665 ♀, 1 with DNA voucher 7879 &amp; genitalia on slide TL474 ♀), same collecting locality as holotype, 25–26.iii.2000, leg. A. Kallies &amp; C. Zorn (<named-content xmlns:xlink="http://www.w3.org/1999/xlink" content-type="dwc:institutional_code" xlink:type="simple">MTD</named-content>); 2 ♂ (NHMUK010923443, NHMUK010923341), North Sulawesi, Danau Mooat, near Kotamobagu, 1200 m, 27–28.ix.1985, leg. Royal Entomological Society of London, Project Wallace; 3 ♂ (NHMUK010923342, NHMUK010923442, NHMUK010923441), North Sulawesi, Dumoga-Bone National Park [Bogani Nani Wartabone National Park], Clarke Camp, lower montane forest, 1140 m, x.1985, leg. Royal Entomological Society of London, Project Wallace (<named-content xmlns:xlink="http://www.w3.org/1999/xlink" content-type="dwc:institutional_code" xlink:type="simple">NHMUK</named-content>).</p></tp:treatment-sec><tp:treatment-sec sec-type="diagnosis" id="SECID0EPICK"><title>Diagnosis.</title><p><italic><tp:taxon-name><tp:taxon-name-part taxon-name-part-type="genus" reg="Hoploscopa">Hoploscopa</tp:taxon-name-part> <tp:taxon-name-part taxon-name-part-type="species" reg="kelama">kelama</tp:taxon-name-part></tp:taxon-name></italic> sp. nov. displays basal and distal discoidal dark brown spots edged with pale yellow, as well as a pale yellow cubital double line on the forewing. In female genitalia, the very small thorn located at the corpus bursae opening is unique to this species.</p></tp:treatment-sec><tp:treatment-sec sec-type="Similar species" id="SECID0EAJCK"><title>Similar species.</title><p><italic><tp:taxon-name><tp:taxon-name-part taxon-name-part-type="genus" reg="Hoploscopa">Hoploscopa</tp:taxon-name-part> <tp:taxon-name-part taxon-name-part-type="species" reg="boleta">boleta</tp:taxon-name-part></tp:taxon-name></italic> sp. nov., <italic><tp:taxon-name><tp:taxon-name-part taxon-name-part-type="genus" reg="Hoploscopa">H.</tp:taxon-name-part> <tp:taxon-name-part taxon-name-part-type="species" reg="pseudometacrossa">pseudometacrossa</tp:taxon-name-part></tp:taxon-name></italic> sp. nov. Both species display light brown median discoidal stigma and postmedian patch and lack the double pale yellow cubital line observed in <italic><tp:taxon-name><tp:taxon-name-part taxon-name-part-type="genus" reg="Hoploscopa">H.</tp:taxon-name-part> <tp:taxon-name-part taxon-name-part-type="species" reg="kelama">kelama</tp:taxon-name-part></tp:taxon-name></italic> sp. nov. Examination of genitalia allows unambiguous separation of these species from <italic><tp:taxon-name><tp:taxon-name-part taxon-name-part-type="genus" reg="Hoploscopa">H.</tp:taxon-name-part> <tp:taxon-name-part taxon-name-part-type="species" reg="kelama">kelama</tp:taxon-name-part></tp:taxon-name></italic> sp. nov.: male genitalia of both species show a slender uncus bearing thick setae, ventrally marked with three small ridges, and female genitalia show a larger thorn located on posterior half of corpus bursae.</p></tp:treatment-sec><tp:treatment-sec sec-type="description" id="SECID0ESKCK"><title>Description.</title><p><bold><italic>Head</italic>.</bold> Antennae dorsally striped with brown and ochreous scales. Proboscis brown. Maxillary palpi brown, basally pale yellow, inner side pale brown. Labial palpi brown, ventro-basally pale yellow.</p><p><bold><italic>Thorax</italic></bold> (Fig. <xref ref-type="fig" rid="F3">33</xref>). Collar white. Forewing length: 8–9.5 mm (♂ &amp; ♀); forewing ground colour brown to dark brown; basal dash black at base, distally pale yellow; basal discoidal patch crescent-shaped, pale yellow, filled with dark brown; distal discoidal patch dark brown, quadrangular, with basal and distal edges pale yellow; double cubital line running from median area distally to tornus, pale yellow; postmedian costal blotch small, pale yellow; subterminal line pale yellow, barely or not marked on its middle fringes brown, with pale yellow dots. Hindwing pale brown. Forelegs brown. Mid- and hindlegs with femur brown; tibia dark brown, distally pale yellow; tarsi brown.</p><p><bold><italic>Abdomen</italic>.</bold> Male sternum A8 posterior margin notched, with short, rounded lateral projections.</p><p><bold><italic>Male genitalia</italic></bold> (<italic>N</italic> = 1) (Fig. <xref ref-type="fig" rid="F9">72</xref>). Uncus long and slender, medially slightly widened, conspicuously narrowed at apical 1/4, apex duck beak-shaped, with small median bump. Gnathos projection limited to a small ridge. Valva ventral margin nearly straight, dorsal margin slightly convex, apex pointed. Juxta slender, with base slightly quadrangular, medially narrowed, apex broadly incurved, weakly sclerotised. Saccus quadrangular.</p><p><bold><italic>Female genitalia</italic></bold> (<italic>N</italic> = 3) (Fig. <xref ref-type="fig" rid="F18">112</xref>). Anterior apophyses with small dorsal bump at posterior 1/3. Antrum sclerotisation broad, ca. twice as long as broad. Ductus bursae long, broad, looped once, bent at corpus opening. Corpus bursae with posterior half reticulated, anterior half membranous. Thorn located on ductus bursae shortly ahead of corpus opening, very small, with dents pointing toward thorn apex.</p></tp:treatment-sec><tp:treatment-sec sec-type="distribution" id="SECID0EJMCK"><title>Distribution.</title><p>Known from North Sulawesi (Indonesia) at altitudes between 1,000 m and 1,200 m.</p></tp:treatment-sec><tp:treatment-sec sec-type="Phylogenetic relationships" id="SECID0EOMCK"><title>Phylogenetic relationships.</title><p>The <abbrev xmlns:xlink="http://www.w3.org/1999/xlink" xlink:title="Maximum Likelihood" id="ABBRID0EUMCK" xlink:type="simple">ML</abbrev> analysis of the COI barcode recovered <italic><tp:taxon-name><tp:taxon-name-part taxon-name-part-type="genus" reg="Hoploscopa">H.</tp:taxon-name-part> <tp:taxon-name-part taxon-name-part-type="species" reg="kelama">kelama</tp:taxon-name-part></tp:taxon-name></italic> sp. nov. in a clade with <italic><tp:taxon-name><tp:taxon-name-part taxon-name-part-type="genus" reg="Hoploscopa">H.</tp:taxon-name-part> <tp:taxon-name-part taxon-name-part-type="species" reg="albomaculata">albomaculata</tp:taxon-name-part></tp:taxon-name></italic> sp. nov. and <italic><tp:taxon-name><tp:taxon-name-part taxon-name-part-type="genus" reg="Hoploscopa">H.</tp:taxon-name-part> <tp:taxon-name-part taxon-name-part-type="species" reg="ignitamaculae">ignitamaculae</tp:taxon-name-part></tp:taxon-name></italic> sp. nov., but without significant support (<abbrev xmlns:xlink="http://www.w3.org/1999/xlink" xlink:title="bootstrap support" id="ABBRID0EZNCK" xlink:type="simple">BS</abbrev> = 30). These three species vary greatly in their wing pattern but show similarities in the morphology of the genitalia: the uncus apex is duck-shaped, with a small tip on its middle in male genitalia; in female genitalia, the ductus bursae is long and broad, the corpus bursae is globular, with an elongated, well-marked sclerotisation. <italic><tp:taxon-name><tp:taxon-name-part taxon-name-part-type="genus" reg="Hoploscopa">Hoploscopa</tp:taxon-name-part> <tp:taxon-name-part taxon-name-part-type="species" reg="kelama">kelama</tp:taxon-name-part></tp:taxon-name></italic> sp. nov. and <italic><tp:taxon-name><tp:taxon-name-part taxon-name-part-type="genus" reg="Hoploscopa">H.</tp:taxon-name-part> <tp:taxon-name-part taxon-name-part-type="species" reg="ignitamaculae">ignitamaculae</tp:taxon-name-part></tp:taxon-name></italic> sp. nov. share a small-sized thorn on corpus bursae. <tp:taxon-name><tp:taxon-name-part taxon-name-part-type="genus" reg="Hoploscopa">Hoploscopa</tp:taxon-name-part></tp:taxon-name><italic><tp:taxon-name><tp:taxon-name-part taxon-name-part-type="genus" reg="Hoploscopa"/><tp:taxon-name-part taxon-name-part-type="species" reg="anacantha">anacantha</tp:taxon-name-part></tp:taxon-name></italic> sp. nov. shares a wing pattern similar to that of <italic><tp:taxon-name><tp:taxon-name-part taxon-name-part-type="genus" reg="Hoploscopa">H.</tp:taxon-name-part> <tp:taxon-name-part taxon-name-part-type="species" reg="albomaculata">albomaculata</tp:taxon-name-part></tp:taxon-name></italic> sp. nov., and displays an elongated, marked sclerotisation like in the other three species above, although without thorn.</p></tp:treatment-sec><tp:treatment-sec sec-type="etymology" id="SECID0EOPCK"><title>Etymology.</title><p>The species epithet <italic><tp:taxon-name><tp:taxon-name-part taxon-name-part-type="genus" reg="Hoploscopa"/><tp:taxon-name-part taxon-name-part-type="species" reg="kelama">kelama</tp:taxon-name-part></tp:taxon-name></italic> comes from the Indonesian “kelam” meaning dark, referring to the dark patterns of the forewing.</p></tp:treatment-sec><tp:treatment-sec><!--Section generated to contain objects referenced in tp:taxon-treatment.--><fig id="F3" position="float" orientation="portrait"><object-id xmlns:xlink="http://www.w3.org/1999/xlink" content-type="doi" xlink:type="simple">10.3897/zookeys.907.36563.figures19-33</object-id><object-id xmlns:xlink="http://www.w3.org/1999/xlink" content-type="arpha" xlink:type="simple">3CC65D9E-3AAD-5729-8F8D-0BD8B7028F35</object-id><label>Figures 19–33.</label><caption><p>Forewing of <italic><tp:taxon-name><tp:taxon-name-part taxon-name-part-type="genus" reg="Hoploscopa">Hoploscopa</tp:taxon-name-part></tp:taxon-name></italic> species <bold>19</bold><italic><tp:taxon-name><tp:taxon-name-part taxon-name-part-type="genus" reg="Hoploscopa">Hoploscopa</tp:taxon-name-part> <tp:taxon-name-part taxon-name-part-type="species" reg="danaoensis">danaoensis</tp:taxon-name-part></tp:taxon-name></italic> sp. nov., paratype, ♂, Philippines, Leyte, Lake Danao, 650 m, 14–17.iv.1997 (Mey &amp; Speidel) <bold>20</bold><italic><tp:taxon-name><tp:taxon-name-part taxon-name-part-type="genus" reg="Hoploscopa">Hoploscopa</tp:taxon-name-part> <tp:taxon-name-part taxon-name-part-type="species" reg="aurantiacalis">aurantiacalis</tp:taxon-name-part></tp:taxon-name></italic> Snellen lectotype, ♀, NHMUK010923286, Indonesia, Java occ., Pengaleng, 4000 ft, 1893 (genitalia on slide <tp:taxon-name><tp:taxon-name-part taxon-name-part-type="family">Pyralidae</tp:taxon-name-part></tp:taxon-name> Brit. Mus. Slide N° 20246) <bold>21</bold><italic><tp:taxon-name><tp:taxon-name-part taxon-name-part-type="genus" reg="Hoploscopa">Hoploscopa</tp:taxon-name-part> <tp:taxon-name-part taxon-name-part-type="species" reg="brunnealis">brunnealis</tp:taxon-name-part></tp:taxon-name></italic> Snellen, lectotype, ♀, NHMUK010923292, Indonesia, Java occ., Pengaleng, 4000 ft, 1893 (genitalia on slide <tp:taxon-name><tp:taxon-name-part taxon-name-part-type="family">Pyralidae</tp:taxon-name-part></tp:taxon-name> Brit. Mus. Slide N° 20247) <bold>22</bold><italic><tp:taxon-name><tp:taxon-name-part taxon-name-part-type="genus" reg="Hoploscopa">Hoploscopa</tp:taxon-name-part> <tp:taxon-name-part taxon-name-part-type="species" reg="ocellata">ocellata</tp:taxon-name-part></tp:taxon-name></italic> Hampson, holotype, ♀, NHMUK010923358, Indonesia, Moluccas, Batchian, iii.1892 (W. Doherty) (genitalia on slide <tp:taxon-name><tp:taxon-name-part taxon-name-part-type="family">Pyralidae</tp:taxon-name-part></tp:taxon-name> Brit. Mus. Slide N° 20258) <bold>23</bold><italic><tp:taxon-name><tp:taxon-name-part taxon-name-part-type="genus" reg="Hoploscopa">Hoploscopa</tp:taxon-name-part> <tp:taxon-name-part taxon-name-part-type="species" reg="quadripuncta">quadripuncta</tp:taxon-name-part></tp:taxon-name></italic> Rotschild, holotype, ♂, NHMUK010923357, Indonesia, Papua, Utakwa River, 3000 ft, i.1913 (A.F.R. Wollaston) (genitalia on slide <tp:taxon-name><tp:taxon-name-part taxon-name-part-type="family">Pyralidae</tp:taxon-name-part></tp:taxon-name> Brit. Mus. Slide N° 20257) <bold>24</bold><italic><tp:taxon-name><tp:taxon-name-part taxon-name-part-type="genus" reg="Hoploscopa">Hoploscopa</tp:taxon-name-part> <tp:taxon-name-part taxon-name-part-type="species" reg="semifascia">semifascia</tp:taxon-name-part></tp:taxon-name></italic> Hampson, ♀, NHMUK010923321, Papua New Guinea, Southern Highlands, Bosavi, 570 m, 6.i.1986 (D. Agassiz) (genitalia on slide TL740 ♀) <bold>25</bold><italic><tp:taxon-name><tp:taxon-name-part taxon-name-part-type="genus" reg="Hoploscopa">Hoploscopa</tp:taxon-name-part> <tp:taxon-name-part taxon-name-part-type="species" reg="subvariegata">subvariegata</tp:taxon-name-part></tp:taxon-name></italic> Rothschild, ♂, Morobe Province, near Wau, Mt. Kaindi, 2360 m, 27–28.vii.1983 (S. E. &amp; P. M. Miller) (genitalia on slide TL642 ♂) <bold>26</bold><italic><tp:taxon-name><tp:taxon-name-part taxon-name-part-type="genus" reg="Hoploscopa">Hoploscopa</tp:taxon-name-part> <tp:taxon-name-part taxon-name-part-type="species" reg="persimilis">persimilis</tp:taxon-name-part></tp:taxon-name></italic> Rothschild, lectotype, ♂, NHMUK010923328, Indonesia, Papua, Utawka River, 3000 ft., i.1913 (A.F.R. Wollaston) (genitalia on slide <tp:taxon-name><tp:taxon-name-part taxon-name-part-type="family">Pyralidae</tp:taxon-name-part></tp:taxon-name> Brit. Mus. Slide N° 20255) <bold>27</bold><italic><tp:taxon-name><tp:taxon-name-part taxon-name-part-type="genus" reg="Hoploscopa">Hoploscopa</tp:taxon-name-part> <tp:taxon-name-part taxon-name-part-type="species" reg="astrapias">astrapias</tp:taxon-name-part></tp:taxon-name></italic> Meyrick, lectotype, ♀, NHMUK010923383, Fiji, Vunîdawa, 2.i.1932 (genitalia on slide <tp:taxon-name><tp:taxon-name-part taxon-name-part-type="family">Pyralidae</tp:taxon-name-part></tp:taxon-name> Brit. Mus. Slide N° 20241) <bold>28</bold><italic><tp:taxon-name><tp:taxon-name-part taxon-name-part-type="genus" reg="Hoploscopa">Hoploscopa</tp:taxon-name-part> <tp:taxon-name-part taxon-name-part-type="species" reg="anamesa">anamesa</tp:taxon-name-part></tp:taxon-name></italic> Tams, ♀, NHMUK010923466, Vanuatu, Aneityum Island, Red Crest, 3 m NE of Anelgauhat, 1200 ft, vi.1955 (E. Cheesman) (genitalia on slide TL718 ♀) <bold>29</bold><italic><tp:taxon-name><tp:taxon-name-part taxon-name-part-type="genus" reg="Hoploscopa">Hoploscopa</tp:taxon-name-part> <tp:taxon-name-part taxon-name-part-type="species" reg="nauticorum">nauticorum</tp:taxon-name-part></tp:taxon-name></italic> Tams, allotype, ♀, Samoan, Upolu Island, Malololelei, 2000 ft, 21.ii.1925 (P. A. Buxton &amp; G. H. Hopkins) <bold>30</bold><italic><tp:taxon-name><tp:taxon-name-part taxon-name-part-type="genus" reg="Hoploscopa">Hoploscopa</tp:taxon-name-part> <tp:taxon-name-part taxon-name-part-type="species" reg="diffusa">diffusa</tp:taxon-name-part></tp:taxon-name></italic> Hampson, lectotype, ♂, NHMUK010923338, Papua New Guinea, Fergusson Island, x-xi.1894 (A. S. Meek) (genitalia on slide <tp:taxon-name><tp:taxon-name-part taxon-name-part-type="family">Pyralidae</tp:taxon-name-part></tp:taxon-name> Brit. Mus. Slide N° 1014 ♂) <bold>31</bold><italic><tp:taxon-name><tp:taxon-name-part taxon-name-part-type="genus" reg="Hoploscopa">Hoploscopa</tp:taxon-name-part> <tp:taxon-name-part taxon-name-part-type="species" reg="triangulifera">triangulifera</tp:taxon-name-part></tp:taxon-name></italic> Hampson, ♀, NHMUK010923453, Biagi, Mambare R., 1600 m, iii.1906 (A. S. Meek) (genitalia on slide TL712 ♀) <bold>32</bold><italic><tp:taxon-name><tp:taxon-name-part taxon-name-part-type="genus" reg="Hoploscopa">Hoploscopa</tp:taxon-name-part> <tp:taxon-name-part taxon-name-part-type="species" reg="anacantha">anacantha</tp:taxon-name-part></tp:taxon-name></italic> sp. nov., holotype, ♂, NHMUK010923444, Indonesia, North Sumatra, Dumoga-Bone N. P., Gunung Mogogonipa, summit, 1008 m, 18–20.x.1985 (genitalia on slide TL759 ♂) <bold>33</bold><italic><tp:taxon-name><tp:taxon-name-part taxon-name-part-type="genus" reg="Hoploscopa">Hoploscopa</tp:taxon-name-part> <tp:taxon-name-part taxon-name-part-type="species" reg="kelama">kelama</tp:taxon-name-part></tp:taxon-name></italic> sp. nov., paratype, ♂, NHMUK010923342 , Indonesia, North Sulawesi, Dumoga-Bone National Park, Clarke Camp, lower montane forest, 1140 m, x.1985 (Royal Entomological Society of London, Project Wallace) (genitalia on slide TL759 ♂).</p></caption><graphic xmlns:xlink="http://www.w3.org/1999/xlink" xlink:href="zookeys-907-001-g003.jpg" position="float" orientation="portrait" xlink:type="simple" id="oo_375758.jpg"><uri content-type="original_file" xlink:type="simple">https://binary.pensoft.net/fig/375758</uri></graphic></fig><fig id="F9" position="float" orientation="portrait"><object-id xmlns:xlink="http://www.w3.org/1999/xlink" content-type="doi" xlink:type="simple">10.3897/zookeys.907.36563.figures70-75</object-id><object-id xmlns:xlink="http://www.w3.org/1999/xlink" content-type="arpha" xlink:type="simple">C42116B3-6BF1-508A-911D-B301E2E8E340</object-id><label>Figures 70–75.</label><caption><p>Male genitalia features of <italic><tp:taxon-name><tp:taxon-name-part taxon-name-part-type="genus" reg="Hoploscopa">Hoploscopa</tp:taxon-name-part></tp:taxon-name></italic>. <bold>70</bold><italic><tp:taxon-name><tp:taxon-name-part taxon-name-part-type="genus" reg="Hoploscopa">Hoploscopa</tp:taxon-name-part> <tp:taxon-name-part taxon-name-part-type="species" reg="nauticorum">nauticorum</tp:taxon-name-part></tp:taxon-name></italic>, TL725 ♂ <bold>71</bold><italic><tp:taxon-name><tp:taxon-name-part taxon-name-part-type="genus" reg="Hoploscopa">Hoploscopa</tp:taxon-name-part> <tp:taxon-name-part taxon-name-part-type="species" reg="anacantha">anacantha</tp:taxon-name-part></tp:taxon-name></italic> sp. nov., holotype, TL759 ♂ <bold>72</bold><italic><tp:taxon-name><tp:taxon-name-part taxon-name-part-type="genus" reg="Hoploscopa">Hoploscopa</tp:taxon-name-part> <tp:taxon-name-part taxon-name-part-type="species" reg="kelama">kelama</tp:taxon-name-part></tp:taxon-name></italic> sp. nov., paratype, TL511 ♂ <bold>73</bold><italic><tp:taxon-name><tp:taxon-name-part taxon-name-part-type="genus" reg="Hoploscopa">Hoploscopa</tp:taxon-name-part> <tp:taxon-name-part taxon-name-part-type="species" reg="ignitamaculae">ignitamaculae</tp:taxon-name-part></tp:taxon-name></italic> sp. nov., paratype, TL545 ♂ <bold>74</bold><italic><tp:taxon-name><tp:taxon-name-part taxon-name-part-type="genus" reg="Hoploscopa">Hoploscopa</tp:taxon-name-part> <tp:taxon-name-part taxon-name-part-type="species" reg="albomaculata">albomaculata</tp:taxon-name-part></tp:taxon-name></italic> sp. nov., paratype, TL363 ♂ <bold>75</bold><italic><tp:taxon-name><tp:taxon-name-part taxon-name-part-type="genus" reg="Hoploscopa">Hoploscopa</tp:taxon-name-part> <tp:taxon-name-part taxon-name-part-type="species" reg="sumatrensis">sumatrensis</tp:taxon-name-part></tp:taxon-name></italic> sp. nov., paratype, TL538 ♂.</p></caption><graphic xmlns:xlink="http://www.w3.org/1999/xlink" xlink:href="zookeys-907-001-g009.jpg" position="float" orientation="portrait" xlink:type="simple" id="oo_375764.jpg"><uri content-type="original_file" xlink:type="simple">https://binary.pensoft.net/fig/375764</uri></graphic></fig><fig id="F18" position="float" orientation="portrait"><object-id xmlns:xlink="http://www.w3.org/1999/xlink" content-type="doi" xlink:type="simple">10.3897/zookeys.907.36563.figures111-114</object-id><object-id xmlns:xlink="http://www.w3.org/1999/xlink" content-type="arpha" xlink:type="simple">6892503D-3F94-5993-8145-07C76CE0CE3D</object-id><label>Figures 111–114.</label><caption><p>Female genitalia features of <italic><tp:taxon-name><tp:taxon-name-part taxon-name-part-type="genus" reg="Hoploscopa">Hoploscopa</tp:taxon-name-part></tp:taxon-name></italic>. <bold>111</bold><italic><tp:taxon-name><tp:taxon-name-part taxon-name-part-type="genus" reg="Hoploscopa">Hoploscopa</tp:taxon-name-part> <tp:taxon-name-part taxon-name-part-type="species" reg="anacantha">anacantha</tp:taxon-name-part></tp:taxon-name></italic> sp. nov., paratype, TL732 ♀ <bold>112</bold><italic><tp:taxon-name><tp:taxon-name-part taxon-name-part-type="genus" reg="Hoploscopa">Hoploscopa</tp:taxon-name-part> <tp:taxon-name-part taxon-name-part-type="species" reg="kelama">kelama</tp:taxon-name-part></tp:taxon-name></italic> sp. nov., paratype, TL665 ♀ <bold>113</bold><italic><tp:taxon-name><tp:taxon-name-part taxon-name-part-type="genus" reg="Hoploscopa">Hoploscopa</tp:taxon-name-part> <tp:taxon-name-part taxon-name-part-type="species" reg="ignitamaculae">ignitamaculae</tp:taxon-name-part></tp:taxon-name></italic> sp. nov., paratype, TL364 ♀ <bold>114</bold><italic><tp:taxon-name><tp:taxon-name-part taxon-name-part-type="genus" reg="Hoploscopa">Hoploscopa</tp:taxon-name-part> <tp:taxon-name-part taxon-name-part-type="species" reg="albomaculata">albomaculata</tp:taxon-name-part></tp:taxon-name></italic> sp. nov., paratype, TL529 ♀.</p></caption><graphic xmlns:xlink="http://www.w3.org/1999/xlink" xlink:href="zookeys-907-001-g018.jpg" position="float" orientation="portrait" xlink:type="simple" id="oo_375773.jpg"><uri content-type="original_file" xlink:type="simple">https://binary.pensoft.net/fig/375773</uri></graphic></fig></tp:treatment-sec></tp:taxon-treatment>
