# Supplementary material for: Twenty-six new species of Hoploscopa (Lepidoptera, Crambidae) from South-East Asia revealed by morphology and DNA barcoding
Source: Zookeys. 2020 Jan 29;907:1–99. doi: 10.3897/zookeys.907.36563 (PMC7002455; doi:10.3897/zookeys.907.36563)
Supplement: XML Treatment for Hoploscopa ignitamaculae [file zookeys.907.36563-treatment33.xml]

<!DOCTYPE tp:taxon-treatment
  PUBLIC "-//TaxonX//DTD Taxonomic Treatment Publishing DTD v0 20100105//EN" "tax-treatment-NSO.dtd">
<tp:taxon-treatment xmlns:tp="http://www.plazi.org/taxpub"><tp:treatment-meta><kwd-group><label>Taxon classification</label><kwd><named-content xmlns:xlink="http://www.w3.org/1999/xlink" content-type="kingdom">Animalia</named-content></kwd><kwd><named-content xmlns:xlink="http://www.w3.org/1999/xlink" content-type="order">Lepidoptera</named-content></kwd><kwd><named-content xmlns:xlink="http://www.w3.org/1999/xlink" content-type="family">Crambidae</named-content></kwd></kwd-group><mixed-citation publication-type="journal"><person-group><name><surname>Léger</surname><given-names>Théo</given-names></name><name><surname>Kehlmaier</surname><given-names>Christian</given-names></name><name><surname>Vairappan</surname><given-names>Charles S.</given-names></name><name><surname>Nuss</surname><given-names>Matthias</given-names></name></person-group><article-title>Twenty-six new species of <italic><tp:taxon-name><tp:taxon-name-part taxon-name-part-type="genus" reg="Hoploscopa">Hoploscopa</tp:taxon-name-part></tp:taxon-name></italic> (<tp:taxon-name><tp:taxon-name-part taxon-name-part-type="order">Lepidoptera</tp:taxon-name-part></tp:taxon-name>, <tp:taxon-name><tp:taxon-name-part taxon-name-part-type="family">Crambidae</tp:taxon-name-part></tp:taxon-name>) from South-East Asia revealed by morphology and DNA barcoding</article-title><source>Zookeys</source><day>29</day><month>1</month><year>2020</year><volume>907</volume><fpage>1</fpage><lpage>99</lpage><pub-id pub-id-type="doi">10.3897/zookeys.907.36563</pub-id></mixed-citation></tp:treatment-meta><tp:nomenclature><tp:taxon-name><object-id xmlns:xlink="http://www.w3.org/1999/xlink" content-type="arpha" xlink:type="simple">55C1A884-BA0B-588C-AF5C-71B71C81C396</object-id>
              <tp:taxon-name-part taxon-name-part-type="genus" reg="Hoploscopa">Hoploscopa</tp:taxon-name-part>
              <tp:taxon-name-part taxon-name-part-type="species" reg="ignitamaculae">ignitamaculae</tp:taxon-name-part>
              <object-id xmlns:xlink="http://www.w3.org/1999/xlink" content-type="zoobank" xlink:type="simple">http://zoobank.org/DB39215F-2066-454D-BEAE-BE7D0E523CF4</object-id>
            </tp:taxon-name><tp:taxon-authority>Léger &amp; Nuss</tp:taxon-authority><tp:taxon-status xmlns:xlink="http://www.w3.org/1999/xlink" xlink:type="simple">sp. nov.</tp:taxon-status><xref ref-type="fig" rid="F4">Figs 34</xref><xref ref-type="fig" rid="F9">, 73</xref><xref ref-type="fig" rid="F18">, 113</xref></tp:nomenclature><tp:treatment-sec sec-type="material" id="SECID0ETRCK"><title>Material examined.</title><p><bold><italic>Holotype</italic></bold>: ♀, with labels: “[Indonesia] North-Sulawesi, Tangkoko- | Batuangus-Dua-Saudara Reserve | near Batuputih, primary forest | 600m, 21.iii.2000, at light | leg. A. Kallies &amp; C. Zorn”; “DNA barcode | BC <named-content xmlns:xlink="http://www.w3.org/1999/xlink" content-type="dwc:institutional_code" xlink:type="simple">MTD</named-content> 01427”. Deposited in <named-content xmlns:xlink="http://www.w3.org/1999/xlink" content-type="dwc:institutional_code" xlink:type="simple">MTD</named-content>.</p><p><bold><italic>Paratypes</italic></bold>: 6 ♂, 13 ♀. Indonesia: 4 ♂ (3 with genitalia on slide TL475 ♂, TL480 ♂, TL545 ♂), 7 ♀ (1 with DNA voucher <named-content xmlns:xlink="http://www.w3.org/1999/xlink" content-type="dwc:institutional_code" xlink:type="simple">MTD</named-content> LEP82, genitalia on slide TL364 ♀; 1 with DNA barcode BC <named-content xmlns:xlink="http://www.w3.org/1999/xlink" content-type="dwc:institutional_code" xlink:type="simple">MTD</named-content> 01425), same data as holotype; 3 ♀ (1 with DNA voucher <named-content xmlns:xlink="http://www.w3.org/1999/xlink" content-type="dwc:institutional_code" xlink:type="simple">MTD</named-content> LEP3216, DNA barcoding BC <named-content xmlns:xlink="http://www.w3.org/1999/xlink" content-type="dwc:institutional_code" xlink:type="simple">MTD</named-content> 01426; 1 with DNA voucher <named-content xmlns:xlink="http://www.w3.org/1999/xlink" content-type="dwc:institutional_code" xlink:type="simple">MTD</named-content> LEP3218, genitalia on slide TL516 ♀), North Sulawesi, Danau Mooat, east of Kotamobagu, 1000 m, 25–26.iii.2000, at light, leg. A. Kallies &amp; C. Zorn; 1 ♂ (DNA voucher <named-content xmlns:xlink="http://www.w3.org/1999/xlink" content-type="dwc:institutional_code" xlink:type="simple">MTD</named-content> LEP3217 &amp; genitalia on slide TL509 ♂) with same collecting locality, 30–31.iii.2000, leg. A. Kallies &amp; S. Naumann (<named-content xmlns:xlink="http://www.w3.org/1999/xlink" content-type="dwc:institutional_code" xlink:type="simple">MTD</named-content>); 1 ♂ (NHMUK010923412), North Sulawesi, Dumoga-Bone National Park [Bogani Nani Wartabone National Park], Clarke Camp, lower montane forest, 1140 m, ix.1985, leg. Royal Entomological Society of London, Project Wallace; 1 ♀ (NHMUK010923411), same data except Plot B, lowland forest, 300 m; 2 ♀ (NHMUK010923410, NHMUK010923413), same data except Gunung Mogogonipa, summit, 1008m, 22–23.ix.1985 (<named-content xmlns:xlink="http://www.w3.org/1999/xlink" content-type="dwc:institutional_code" xlink:type="simple">NHMUK</named-content>).</p></tp:treatment-sec><tp:treatment-sec sec-type="diagnosis" id="SECID0EVUCK"><title>Diagnosis.</title><p>The forewings of <italic><tp:taxon-name><tp:taxon-name-part taxon-name-part-type="genus" reg="Hoploscopa">H.</tp:taxon-name-part> <tp:taxon-name-part taxon-name-part-type="species" reg="ignitamaculae">ignitamaculae</tp:taxon-name-part></tp:taxon-name></italic> sp. nov. display marked basal, median and postmedian reddish orange markings edged with yellow; postmedian patch with undulated basal margin. In male genitalia, the uncus is medially widened, its apex is duck-shaped, ventrally with small bump, and the gnathos is projected into a short, pointed tip. In female genitalia, the well-defined elongated sclerotisation of the corpus bursae with the small slightly curved thorn on its middle is unique to this species.</p></tp:treatment-sec><tp:treatment-sec sec-type="Similar species" id="SECID0EGVCK"><title>Similar species.</title><p><italic><tp:taxon-name><tp:taxon-name-part taxon-name-part-type="genus" reg="Hoploscopa">Hoploscopa</tp:taxon-name-part> <tp:taxon-name-part taxon-name-part-type="species" reg="isarogensis">isarogensis</tp:taxon-name-part></tp:taxon-name></italic> sp. nov. Forewing markings of <italic><tp:taxon-name><tp:taxon-name-part taxon-name-part-type="genus" reg="Hoploscopa">H.</tp:taxon-name-part> <tp:taxon-name-part taxon-name-part-type="species" reg="isarogensis">isarogensis</tp:taxon-name-part></tp:taxon-name></italic> sp. nov. tend more to red. Postmedian patch is triangular with a straight basal margin, and subterminal line is often markedly pale yellow. Examination of genitalia allow unambiguous separation of these species.</p></tp:treatment-sec><tp:treatment-sec sec-type="description" id="SECID0ECWCK"><title>Description.</title><p><bold><italic>Head</italic>.</bold> Antennae dorsally with bronze scales. Proboscis white to pale yellow. Maxillary palpi brown, basally pale yellow. Labial palpi brown, ventral base and inner side pale yellow.</p><p><bold><italic>Thorax</italic></bold> (Fig. <xref ref-type="fig" rid="F4">34</xref>). Collar white. Forewing length: 8.0–9.5 mm (♂ &amp; ♀); forewing ground colour brown; basal patch yellow, with cubital reddish orange line starting from its middle, running distally up to postmedian area; costal field reddish orange; median discoidal stigma trapezoid, reddish orange, edged with yellow; median cubital and dorsal patches yellow, not connected; postmedian patch reddish orange, basal margin undulated, yellow, costal blotch yellow; subterminal field brown to tawny; fringes brown with pale yellow spots. Hindwing pale brown. Forelegs brown. Midlegs brown; tibia distally pale yellow. Hindlegs with femur brown; tibia pale yellow speckled with brown; tarsi brown.</p><p><bold><italic>Abdomen</italic>.</bold> Male sternum A8 posterior margin broadly incurved, with short, rounded lateral projections.</p><p><bold><italic>Male genitalia</italic></bold> (<italic>N</italic> = 4) (Fig. <xref ref-type="fig" rid="F9">73</xref>). Uncus medially widened, apex duck beak-shaped, ventrally with a small bump. Gnathos projection triangular, slender, ca. 1/4 of uncus length, with rounded apex. Valva ventral margin nearly straight, dorsal margin convex, apex pointed. Juxta with rounded base, narrowing on basal half, apex blunt. Saccus slightly quadrangular.</p><p><bold><italic>Female genitalia</italic></bold> (<italic>N</italic> = 2) (Fig. <xref ref-type="fig" rid="F18">113</xref>). Anterior apophyses with dorsal bump at posterior 1/3. Antrum sclerotisation short, as long as wide. Ductus bursae of medium length, broad, bent at anterior and posterior 1/4. Corpus bursae globular, posterior half reticulated, anterior half with erected papillae, with elongated sclerotised area running from corpus opening to its middle. Thorn on middle of sclerotisation, very small, slightly curved, with dents pointing toward thorn base.</p></tp:treatment-sec><tp:treatment-sec sec-type="distribution" id="SECID0EZXCK"><title>Distribution.</title><p>Known from North Sulawesi (Indonesia) at altitudes between 300 m and 1,150 m.</p></tp:treatment-sec><tp:treatment-sec sec-type="Phylogenetic relationships" id="SECID0E5XCK"><title>Phylogenetic relationships.</title><p>See <italic><tp:taxon-name><tp:taxon-name-part taxon-name-part-type="genus" reg="Hoploscopa">H.</tp:taxon-name-part> <tp:taxon-name-part taxon-name-part-type="species" reg="kelama">kelama</tp:taxon-name-part></tp:taxon-name></italic> sp. nov.</p></tp:treatment-sec><tp:treatment-sec sec-type="etymology" id="SECID0EPYCK"><title>Etymology.</title><p>From the Latin <italic>ignitus</italic>, set on fire, and <italic>macula</italic>, spot or blot, in reference to the red and yellow spots of the forewing.</p></tp:treatment-sec><tp:treatment-sec sec-type="remarks" id="SECID0EZYCK"><title>Remarks.</title><p>Specimen MTD8238 shows a forewing pattern resembling that of <italic><tp:taxon-name><tp:taxon-name-part taxon-name-part-type="genus" reg="Hoploscopa">H.</tp:taxon-name-part> <tp:taxon-name-part taxon-name-part-type="species" reg="ignitamaculae">ignitamaculae</tp:taxon-name-part></tp:taxon-name></italic> sp. nov., but with markings reduced. However, the thorn is absent in female genitalia.</p><fig id="F4" position="float" orientation="portrait"><object-id xmlns:xlink="http://www.w3.org/1999/xlink" content-type="doi" xlink:type="simple">10.3897/zookeys.907.36563.figures34-45</object-id><object-id xmlns:xlink="http://www.w3.org/1999/xlink" content-type="arpha" xlink:type="simple">99B30A31-B9DD-50BA-931D-CE8259EAC9E1</object-id><label>Figures 34–45.</label><caption><p>Forewing of <italic><tp:taxon-name><tp:taxon-name-part taxon-name-part-type="genus" reg="Hoploscopa">Hoploscopa</tp:taxon-name-part></tp:taxon-name></italic> species. <bold>34</bold><italic><tp:taxon-name><tp:taxon-name-part taxon-name-part-type="genus" reg="Hoploscopa">Hoploscopa</tp:taxon-name-part> <tp:taxon-name-part taxon-name-part-type="species" reg="ignitamaculae">ignitamaculae</tp:taxon-name-part></tp:taxon-name></italic> sp. nov., paratype, ♂, North Sulawesi, Danau Mooat, east of Kotamobagu, 1000 m, 30–31.iii.2000 (A. Kallies &amp; C. Zorn) (genitalia on slide TL509 ♂) <bold>35</bold><italic><tp:taxon-name><tp:taxon-name-part taxon-name-part-type="genus" reg="Hoploscopa">Hoploscopa</tp:taxon-name-part> <tp:taxon-name-part taxon-name-part-type="species" reg="albomaculata">albomaculata</tp:taxon-name-part></tp:taxon-name></italic> sp. nov., paratype, ♀, Indonesia, North Sulawesi, Danau Mooat, east of Kotamobagu, 1000 m, 25–26.iii. 2000, (A. Kallies &amp; C. Zorn) (genitalia on slide TL540 ♀) <bold>36</bold><italic><tp:taxon-name><tp:taxon-name-part taxon-name-part-type="genus" reg="Hoploscopa">Hoploscopa</tp:taxon-name-part> <tp:taxon-name-part taxon-name-part-type="species" reg="sumatrensis">sumatrensis</tp:taxon-name-part></tp:taxon-name></italic> sp. nov., holotype, ♂, Indonesia, Sumatra-Holzweg, 25 km SSW-Pematangsiantar, road to Prapat, 6–26.i.1996 (A. Kallies) (genitalia on slide TL755 ♂) <bold>37</bold><italic><tp:taxon-name><tp:taxon-name-part taxon-name-part-type="genus" reg="Hoploscopa">Hoploscopa</tp:taxon-name-part> <tp:taxon-name-part taxon-name-part-type="species" reg="mallyi">mallyi</tp:taxon-name-part></tp:taxon-name></italic> sp. nov., paratype, ♂, Malaysia, Sabah, Mt Kinabalu, Mesilau, 2000 m, 14–17.xi.2006 (W. Mey &amp; K. Ebert) <bold>38</bold><italic><tp:taxon-name><tp:taxon-name-part taxon-name-part-type="genus" reg="Hoploscopa">Hoploscopa</tp:taxon-name-part> <tp:taxon-name-part taxon-name-part-type="species" reg="gracilis">gracilis</tp:taxon-name-part></tp:taxon-name></italic> sp. nov., holotype, ♂, Indonesia, Sumatra-Holzweg, 25 km SSW-Pematangsiantar, road to Prapat, 13.ii.1996 (A. Kallies) (genitalia on slide TL754 ♂) <bold>39</bold><italic><tp:taxon-name><tp:taxon-name-part taxon-name-part-type="genus" reg="Hoploscopa">Hoploscopa</tp:taxon-name-part> <tp:taxon-name-part taxon-name-part-type="species" reg="agtuuganonensis">agtuuganonensis</tp:taxon-name-part></tp:taxon-name></italic> sp. nov., holotype, ♀, Philippines, Mindanao, Mt Agtuuganon, 1050 m, 28.v–7.vi.1996 (W. Mey) (genitalia on slide TL616 ♀) <bold>40</bold><italic><tp:taxon-name><tp:taxon-name-part taxon-name-part-type="genus" reg="Hoploscopa">Hoploscopa</tp:taxon-name-part> <tp:taxon-name-part taxon-name-part-type="species" reg="boleta">boleta</tp:taxon-name-part></tp:taxon-name></italic> sp. nov., paratype, ♀, Papua New Guinea, Morobe, Mt Kaindi, 2360 m, 3.x.1992 (V. O. Becker) (genitalia on slide TL448 ♀) <bold>41</bold><italic><tp:taxon-name><tp:taxon-name-part taxon-name-part-type="genus" reg="Hoploscopa">Hoploscopa</tp:taxon-name-part> <tp:taxon-name-part taxon-name-part-type="species" reg="pseudometacrossa">pseudometacrossa</tp:taxon-name-part></tp:taxon-name></italic> sp. nov., holotype, ♀, Papua New Guinea, W. Hhl, Prv, near Mt. Hagen, Kuk Ag, Res. Sta., 1600 m, 19–20.viii.1983 (Scott E. &amp; Pamela Miller) (genitalia on slide TL689 ♀) <bold>42</bold><italic><tp:taxon-name><tp:taxon-name-part taxon-name-part-type="genus" reg="Hoploscopa">Hoploscopa</tp:taxon-name-part> <tp:taxon-name-part taxon-name-part-type="species" reg="metacrossa">metacrossa</tp:taxon-name-part></tp:taxon-name></italic> Hampson, ♀, Papua New Guinea, Morobe Province, near Bulolo, Mt Susu National Reserve, <italic><tp:taxon-name><tp:taxon-name-part taxon-name-part-type="genus" reg="Araucaria">Araucaria</tp:taxon-name-part></tp:taxon-name></italic> forest, 975 m, 27–28.viii.1983 (S. Miller). <bold>43</bold><italic><tp:taxon-name><tp:taxon-name-part taxon-name-part-type="genus" reg="Hoploscopa">Hoploscopa</tp:taxon-name-part> <tp:taxon-name-part taxon-name-part-type="species" reg="jubata">jubata</tp:taxon-name-part></tp:taxon-name></italic> sp. nov., paratype, ♂, Papua New Guinea, Morobe Province, near Bulolo, Mt Susu National Reserve, <italic><tp:taxon-name><tp:taxon-name-part taxon-name-part-type="genus" reg="Araucaria">Araucaria</tp:taxon-name-part></tp:taxon-name></italic> forest, 975 m, 27–28.viii.1983 (S. Miller) <bold>44</bold><italic><tp:taxon-name><tp:taxon-name-part taxon-name-part-type="genus" reg="Hoploscopa">Hoploscopa</tp:taxon-name-part> <tp:taxon-name-part taxon-name-part-type="species" reg="jubata">jubata</tp:taxon-name-part></tp:taxon-name></italic> sp. nov. , paratype, ♀, Morobe Province, near Bulolo, Mt Susu National Reserve, <italic><tp:taxon-name><tp:taxon-name-part taxon-name-part-type="genus" reg="Araucaria">Araucaria</tp:taxon-name-part></tp:taxon-name></italic> forest, 975 m, 27–28.viii.1983 (S. Miller) <bold>45</bold> Hindwing scent organ in <italic><tp:taxon-name><tp:taxon-name-part taxon-name-part-type="genus" reg="Hoploscopa">Hoploscopa</tp:taxon-name-part> <tp:taxon-name-part taxon-name-part-type="species" reg="metacrossa">metacrossa</tp:taxon-name-part></tp:taxon-name></italic>. Paratype, ♂, Papua New Guinea, Morobe Province, Wau, 1200 m, 8–14.xii.1976 (G. F. Hevel &amp; R. E. Dietz) (genitalia on slide TL443 ♂).</p></caption><graphic xmlns:xlink="http://www.w3.org/1999/xlink" xlink:href="zookeys-907-001-g004.jpg" position="float" orientation="portrait" xlink:type="simple" id="oo_375759.jpg"><uri content-type="original_file" xlink:type="simple">https://binary.pensoft.net/fig/375759</uri></graphic></fig></tp:treatment-sec><tp:treatment-sec><!--Section generated to contain objects referenced in tp:taxon-treatment.--><fig id="F9" position="float" orientation="portrait"><object-id xmlns:xlink="http://www.w3.org/1999/xlink" content-type="doi" xlink:type="simple">10.3897/zookeys.907.36563.figures70-75</object-id><object-id xmlns:xlink="http://www.w3.org/1999/xlink" content-type="arpha" xlink:type="simple">C42116B3-6BF1-508A-911D-B301E2E8E340</object-id><label>Figures 70–75.</label><caption><p>Male genitalia features of <italic><tp:taxon-name><tp:taxon-name-part taxon-name-part-type="genus" reg="Hoploscopa">Hoploscopa</tp:taxon-name-part></tp:taxon-name></italic>. <bold>70</bold><italic><tp:taxon-name><tp:taxon-name-part taxon-name-part-type="genus" reg="Hoploscopa">Hoploscopa</tp:taxon-name-part> <tp:taxon-name-part taxon-name-part-type="species" reg="nauticorum">nauticorum</tp:taxon-name-part></tp:taxon-name></italic>, TL725 ♂ <bold>71</bold><italic><tp:taxon-name><tp:taxon-name-part taxon-name-part-type="genus" reg="Hoploscopa">Hoploscopa</tp:taxon-name-part> <tp:taxon-name-part taxon-name-part-type="species" reg="anacantha">anacantha</tp:taxon-name-part></tp:taxon-name></italic> sp. nov., holotype, TL759 ♂ <bold>72</bold><italic><tp:taxon-name><tp:taxon-name-part taxon-name-part-type="genus" reg="Hoploscopa">Hoploscopa</tp:taxon-name-part> <tp:taxon-name-part taxon-name-part-type="species" reg="kelama">kelama</tp:taxon-name-part></tp:taxon-name></italic> sp. nov., paratype, TL511 ♂ <bold>73</bold><italic><tp:taxon-name><tp:taxon-name-part taxon-name-part-type="genus" reg="Hoploscopa">Hoploscopa</tp:taxon-name-part> <tp:taxon-name-part taxon-name-part-type="species" reg="ignitamaculae">ignitamaculae</tp:taxon-name-part></tp:taxon-name></italic> sp. nov., paratype, TL545 ♂ <bold>74</bold><italic><tp:taxon-name><tp:taxon-name-part taxon-name-part-type="genus" reg="Hoploscopa">Hoploscopa</tp:taxon-name-part> <tp:taxon-name-part taxon-name-part-type="species" reg="albomaculata">albomaculata</tp:taxon-name-part></tp:taxon-name></italic> sp. nov., paratype, TL363 ♂ <bold>75</bold><italic><tp:taxon-name><tp:taxon-name-part taxon-name-part-type="genus" reg="Hoploscopa">Hoploscopa</tp:taxon-name-part> <tp:taxon-name-part taxon-name-part-type="species" reg="sumatrensis">sumatrensis</tp:taxon-name-part></tp:taxon-name></italic> sp. nov., paratype, TL538 ♂.</p></caption><graphic xmlns:xlink="http://www.w3.org/1999/xlink" xlink:href="zookeys-907-001-g009.jpg" position="float" orientation="portrait" xlink:type="simple" id="oo_375764.jpg"><uri content-type="original_file" xlink:type="simple">https://binary.pensoft.net/fig/375764</uri></graphic></fig><fig id="F18" position="float" orientation="portrait"><object-id xmlns:xlink="http://www.w3.org/1999/xlink" content-type="doi" xlink:type="simple">10.3897/zookeys.907.36563.figures111-114</object-id><object-id xmlns:xlink="http://www.w3.org/1999/xlink" content-type="arpha" xlink:type="simple">6892503D-3F94-5993-8145-07C76CE0CE3D</object-id><label>Figures 111–114.</label><caption><p>Female genitalia features of <italic><tp:taxon-name><tp:taxon-name-part taxon-name-part-type="genus" reg="Hoploscopa">Hoploscopa</tp:taxon-name-part></tp:taxon-name></italic>. <bold>111</bold><italic><tp:taxon-name><tp:taxon-name-part taxon-name-part-type="genus" reg="Hoploscopa">Hoploscopa</tp:taxon-name-part> <tp:taxon-name-part taxon-name-part-type="species" reg="anacantha">anacantha</tp:taxon-name-part></tp:taxon-name></italic> sp. nov., paratype, TL732 ♀ <bold>112</bold><italic><tp:taxon-name><tp:taxon-name-part taxon-name-part-type="genus" reg="Hoploscopa">Hoploscopa</tp:taxon-name-part> <tp:taxon-name-part taxon-name-part-type="species" reg="kelama">kelama</tp:taxon-name-part></tp:taxon-name></italic> sp. nov., paratype, TL665 ♀ <bold>113</bold><italic><tp:taxon-name><tp:taxon-name-part taxon-name-part-type="genus" reg="Hoploscopa">Hoploscopa</tp:taxon-name-part> <tp:taxon-name-part taxon-name-part-type="species" reg="ignitamaculae">ignitamaculae</tp:taxon-name-part></tp:taxon-name></italic> sp. nov., paratype, TL364 ♀ <bold>114</bold><italic><tp:taxon-name><tp:taxon-name-part taxon-name-part-type="genus" reg="Hoploscopa">Hoploscopa</tp:taxon-name-part> <tp:taxon-name-part taxon-name-part-type="species" reg="albomaculata">albomaculata</tp:taxon-name-part></tp:taxon-name></italic> sp. nov., paratype, TL529 ♀.</p></caption><graphic xmlns:xlink="http://www.w3.org/1999/xlink" xlink:href="zookeys-907-001-g018.jpg" position="float" orientation="portrait" xlink:type="simple" id="oo_375773.jpg"><uri content-type="original_file" xlink:type="simple">https://binary.pensoft.net/fig/375773</uri></graphic></fig></tp:treatment-sec></tp:taxon-treatment>
