# Supplementary material for: Twenty-six new species of Hoploscopa (Lepidoptera, Crambidae) from South-East Asia revealed by morphology and DNA barcoding
Source: Zookeys. 2020 Jan 29;907:1–99. doi: 10.3897/zookeys.907.36563 (PMC7002455; doi:10.3897/zookeys.907.36563)
Supplement: XML Treatment for Hoploscopa boleta [file zookeys.907.36563-treatment39.xml]

<!DOCTYPE tp:taxon-treatment
  PUBLIC "-//TaxonX//DTD Taxonomic Treatment Publishing DTD v0 20100105//EN" "tax-treatment-NSO.dtd">
<tp:taxon-treatment xmlns:tp="http://www.plazi.org/taxpub"><tp:treatment-meta><kwd-group><label>Taxon classification</label><kwd><named-content xmlns:xlink="http://www.w3.org/1999/xlink" content-type="kingdom">Animalia</named-content></kwd><kwd><named-content xmlns:xlink="http://www.w3.org/1999/xlink" content-type="order">Lepidoptera</named-content></kwd><kwd><named-content xmlns:xlink="http://www.w3.org/1999/xlink" content-type="family">Crambidae</named-content></kwd></kwd-group><mixed-citation publication-type="journal"><person-group><name><surname>Léger</surname><given-names>Théo</given-names></name><name><surname>Kehlmaier</surname><given-names>Christian</given-names></name><name><surname>Vairappan</surname><given-names>Charles S.</given-names></name><name><surname>Nuss</surname><given-names>Matthias</given-names></name></person-group><article-title>Twenty-six new species of <italic><tp:taxon-name><tp:taxon-name-part taxon-name-part-type="genus" reg="Hoploscopa">Hoploscopa</tp:taxon-name-part></tp:taxon-name></italic> (<tp:taxon-name><tp:taxon-name-part taxon-name-part-type="order">Lepidoptera</tp:taxon-name-part></tp:taxon-name>, <tp:taxon-name><tp:taxon-name-part taxon-name-part-type="family">Crambidae</tp:taxon-name-part></tp:taxon-name>) from South-East Asia revealed by morphology and DNA barcoding</article-title><source>Zookeys</source><day>29</day><month>1</month><year>2020</year><volume>907</volume><fpage>1</fpage><lpage>99</lpage><pub-id pub-id-type="doi">10.3897/zookeys.907.36563</pub-id></mixed-citation></tp:treatment-meta><tp:nomenclature><tp:taxon-name><object-id xmlns:xlink="http://www.w3.org/1999/xlink" content-type="arpha" xlink:type="simple">97E5D53C-F33B-507E-BABA-20E71E1E28E0</object-id>
              <tp:taxon-name-part taxon-name-part-type="genus" reg="Hoploscopa">Hoploscopa</tp:taxon-name-part>
              <tp:taxon-name-part taxon-name-part-type="species" reg="boleta">boleta</tp:taxon-name-part>
              <object-id xmlns:xlink="http://www.w3.org/1999/xlink" content-type="zoobank" xlink:type="simple">http://zoobank.org/D717911D-F973-4401-BC2B-873E5ACED283</object-id>
            </tp:taxon-name><tp:taxon-authority>Léger &amp; Nuss</tp:taxon-authority><tp:taxon-status xmlns:xlink="http://www.w3.org/1999/xlink" xlink:type="simple">sp. nov.</tp:taxon-status><xref ref-type="fig" rid="F4">Figs 40</xref><xref ref-type="fig" rid="F10">, 79</xref><xref ref-type="fig" rid="F20">, 119</xref></tp:nomenclature><tp:treatment-sec sec-type="material" id="SECID0EX4EK"><title>Material examined.</title><p><bold><italic>Holotype</italic></bold>: ♂, with labels: “Col[lection] BECKER | PNG 1562”, “ Papua New Guinea | Morobe, M[oun]t Kaindi | 2360m 3.x.1992 | V. O. Becker Col[lection]; “ DNA voucher | Lepidoptera | MTD2016 | [vertically written:] no. 3160”; “TL440 | ♂”. Deposited in <named-content xmlns:xlink="http://www.w3.org/1999/xlink" content-type="dwc:institutional_code" xlink:type="simple">USNM</named-content>.</p><p><bold><italic>Paratypes</italic></bold>: 2 ♀. Papua New Guinea: 1 ♀ (DNA voucher <named-content xmlns:xlink="http://www.w3.org/1999/xlink" content-type="dwc:institutional_code" xlink:type="simple">MTD</named-content> LEP3168, genitalia on slide TL448 ♀), same data as holotype; 1 ♀ (DNA voucher <named-content xmlns:xlink="http://www.w3.org/1999/xlink" content-type="dwc:institutional_code" xlink:type="simple">MTD</named-content> LEP3159), same locality as holotype, 27–28.vii.1983, leg. S.E. &amp; P. M. Miller (<named-content xmlns:xlink="http://www.w3.org/1999/xlink" content-type="dwc:institutional_code" xlink:type="simple">USNM</named-content>).</p></tp:treatment-sec><tp:treatment-sec sec-type="diagnosis" id="SECID0EJ6EK"><title>Diagnosis.</title><p>The forewings of <italic><tp:taxon-name><tp:taxon-name-part taxon-name-part-type="genus" reg="Hoploscopa">H.</tp:taxon-name-part> <tp:taxon-name-part taxon-name-part-type="species" reg="boleta">boleta</tp:taxon-name-part></tp:taxon-name></italic> sp. nov. display median discoidal stigma and postmedian patch of a lighter brown, the latter with a well-marked pale yellow blotch at costa. In male genitalia, the conspicuous basal lateral projections of the juxta resemble the shape of a mushroom. Female genitalia are somewhat similar to those of other <italic><tp:taxon-name><tp:taxon-name-part taxon-name-part-type="genus" reg="Hoploscopa">Hoploscopa</tp:taxon-name-part></tp:taxon-name></italic> species, e.g., <italic><tp:taxon-name><tp:taxon-name-part taxon-name-part-type="genus" reg="Hoploscopa">H.</tp:taxon-name-part> <tp:taxon-name-part taxon-name-part-type="species" reg="parvimacula">parvimacula</tp:taxon-name-part></tp:taxon-name></italic> sp. nov., and <italic><tp:taxon-name><tp:taxon-name-part taxon-name-part-type="genus" reg="Hoploscopa">H.</tp:taxon-name-part> <tp:taxon-name-part taxon-name-part-type="species" reg="danaoensis">danaoensis</tp:taxon-name-part></tp:taxon-name></italic> sp. nov., with a short straight ductus bursae, a pear-shaped corpus bursae, and a small straight thorn.</p></tp:treatment-sec><tp:treatment-sec sec-type="Similar species" id="SECID0EXAFK"><title>Similar species.</title><p><italic><tp:taxon-name><tp:taxon-name-part taxon-name-part-type="genus" reg="Hoploscopa">Hoploscopa</tp:taxon-name-part> <tp:taxon-name-part taxon-name-part-type="species" reg="pseudometacrossa">pseudometacrossa</tp:taxon-name-part></tp:taxon-name></italic> sp. nov., to a lesser extent <italic><tp:taxon-name><tp:taxon-name-part taxon-name-part-type="genus" reg="Hoploscopa">H.</tp:taxon-name-part> <tp:taxon-name-part taxon-name-part-type="species" reg="kelama">kelama</tp:taxon-name-part></tp:taxon-name></italic> sp. nov. (q.v.). In <italic><tp:taxon-name><tp:taxon-name-part taxon-name-part-type="genus" reg="Hoploscopa">H.</tp:taxon-name-part> <tp:taxon-name-part taxon-name-part-type="species" reg="pseudometacrossa">pseudometacrossa</tp:taxon-name-part></tp:taxon-name></italic> sp. nov., forewing median discoidal stigma and postmedian patch are barely marked, and postmedian pale yellow blotch at costa is much smaller. In male genitalia, gnathos of <italic><tp:taxon-name><tp:taxon-name-part taxon-name-part-type="genus" reg="Hoploscopa">H.</tp:taxon-name-part> <tp:taxon-name-part taxon-name-part-type="species" reg="pseudometacrossa">pseudometacrossa</tp:taxon-name-part></tp:taxon-name></italic> sp. nov. displays a thumb-like projection, juxta shows less prominent lateral projections and an indented apex. In female genitalia, corpus bursae is larger than that of <italic><tp:taxon-name><tp:taxon-name-part taxon-name-part-type="genus" reg="Hoploscopa">H.</tp:taxon-name-part> <tp:taxon-name-part taxon-name-part-type="species" reg="boleta">boleta</tp:taxon-name-part></tp:taxon-name></italic> sp. nov.</p></tp:treatment-sec><tp:treatment-sec sec-type="description" id="SECID0EUCFK"><title>Description.</title><p><bold><italic>Head</italic>.</bold> Antenna dorsally striped with ochreous and bronze scales. Proboscis pale yellow, basally brown. Maxillary palpi brown, base and inner side pale yellow. Labial palpi brown, ventro-basally pale yellow.</p><p><bold><italic>Thorax</italic></bold> (Fig. <xref ref-type="fig" rid="F4">40</xref>). Collar pale yellow. Forewing length: 9–10 mm (♂ &amp; ♀); forewing ground colour brown; basal dash dark brown, distally pale yellow; basal and distal discoidal patches quadrangular, dark brown, basally and distally edged with pale yellow; median discoidal stigma there between trapezoid, light brown; dorsal median patch broad, pale yellow; postmedian patch light brown, with pale yellow blotch at costa; postmedian area suffused with pale yellow near costa; subterminal line dark brown, diffuse; fringe brown, with pale yellow dots. Hindwing pale yellow, darker at apex. Forelegs brown, tarsi bronze. Mid- and hindlegs with femur brown, tibia pale yellow, speckled with brown, tarsi bronze.</p><p><bold><italic>Abdomen</italic>.</bold> Male sternum A8 posterior margin broadly indented.</p><p><bold><italic>Male genitalia</italic></bold> (<italic>N</italic> = 1) (Fig. <xref ref-type="fig" rid="F10">79</xref>). Uncus slender, conspicuously narrowed at apical 1/4, apex duck beak-shaped, bearing thick setae, ventrally with three small ridges. Gnathos projection ca. 1/3 of the uncus length, gently narrowing toward apex, apex tongue-shaped. Valva ventral margin nearly straight, dorsal margin slightly convex, apex slightly blunt. Juxta mushroom-shaped, with base rounded, laterally with two conspicuous projections, abruptly narrowed at basal 1/3, apex spatulate. Saccus small, pointing dorsad.</p><p><bold><italic>Female genitalia</italic></bold> (<italic>N</italic> = 2) (Fig. <xref ref-type="fig" rid="F20">119</xref>). Anterior apophyses with dorsal bump at posterior 1/3. Antrum sclerotisation twice as long as broad. Ductus bursae short, nearly straight. Corpus bursae globular, posterior half reticulated, medially with erect acanthae, anterior half membranous, with sclerotisation between thorn and corpus opening, medially with a sclerotised band. Thorn straight, with small dents pointing toward thorn base.</p></tp:treatment-sec><tp:treatment-sec sec-type="distribution" id="SECID0ELEFK"><title>Distribution.</title><p>Known from Mount Kaindi in the Morobe Province (Papua New Guinea), at an altitude of 2,360 m.</p></tp:treatment-sec><tp:treatment-sec sec-type="Phylogenetic relationships" id="SECID0EQEFK"><title>Phylogenetic relationships.</title><p>This species displays an uncus apex similar to those of <italic><tp:taxon-name><tp:taxon-name-part taxon-name-part-type="genus" reg="Hoploscopa">H.</tp:taxon-name-part> <tp:taxon-name-part taxon-name-part-type="species" reg="jubata">jubata</tp:taxon-name-part></tp:taxon-name></italic> sp. nov., <italic><tp:taxon-name><tp:taxon-name-part taxon-name-part-type="genus" reg="Hoploscopa">H.</tp:taxon-name-part> <tp:taxon-name-part taxon-name-part-type="species" reg="metacrossa">metacrossa</tp:taxon-name-part></tp:taxon-name></italic>, and <italic><tp:taxon-name><tp:taxon-name-part taxon-name-part-type="genus" reg="Hoploscopa">H.</tp:taxon-name-part> <tp:taxon-name-part taxon-name-part-type="species" reg="pseudometacrossa">pseudometacrossa</tp:taxon-name-part></tp:taxon-name></italic> sp. nov. and is possibly related to them.</p></tp:treatment-sec><tp:treatment-sec sec-type="etymology" id="SECID0EXFFK"><title>Etymology.</title><p>From the Latin <italic>boletus</italic>, in reference to the mushroom shape of the juxta.</p><fig id="F10" position="float" orientation="portrait"><object-id xmlns:xlink="http://www.w3.org/1999/xlink" content-type="doi" xlink:type="simple">10.3897/zookeys.907.36563.figures76-81</object-id><object-id xmlns:xlink="http://www.w3.org/1999/xlink" content-type="arpha" xlink:type="simple">7EA137AB-C79C-5FD0-97BE-8987625C60A0</object-id><label>Figures 76–81.</label><caption><p>Male genitalia features of <italic><tp:taxon-name><tp:taxon-name-part taxon-name-part-type="genus" reg="Hoploscopa">Hoploscopa</tp:taxon-name-part></tp:taxon-name></italic>. <bold>76</bold><italic><tp:taxon-name><tp:taxon-name-part taxon-name-part-type="genus" reg="Hoploscopa">Hoploscopa</tp:taxon-name-part> <tp:taxon-name-part taxon-name-part-type="species" reg="mallyi">mallyi</tp:taxon-name-part></tp:taxon-name></italic> sp. nov., paratype, TL339 ♂ <bold>77</bold><italic><tp:taxon-name><tp:taxon-name-part taxon-name-part-type="genus" reg="Hoploscopa">Hoploscopa</tp:taxon-name-part> <tp:taxon-name-part taxon-name-part-type="species" reg="gracilis">gracilis</tp:taxon-name-part></tp:taxon-name></italic> sp. nov., paratype, TL539 ♂ <bold>78</bold><italic><tp:taxon-name><tp:taxon-name-part taxon-name-part-type="genus" reg="Hoploscopa">Hoploscopa</tp:taxon-name-part> <tp:taxon-name-part taxon-name-part-type="species" reg="agtuuganonensis">agtuuganonensis</tp:taxon-name-part></tp:taxon-name></italic> sp. nov., paratype, TL675 ♂ <bold>79</bold><italic><tp:taxon-name><tp:taxon-name-part taxon-name-part-type="genus" reg="Hoploscopa">Hoploscopa</tp:taxon-name-part> <tp:taxon-name-part taxon-name-part-type="species" reg="boleta">boleta</tp:taxon-name-part></tp:taxon-name></italic> sp. nov., holotype, TL440 ♂ <bold>80</bold><italic><tp:taxon-name><tp:taxon-name-part taxon-name-part-type="genus" reg="Hoploscopa">Hoploscopa</tp:taxon-name-part> <tp:taxon-name-part taxon-name-part-type="species" reg="pseudometacrossa">pseudometacrossa</tp:taxon-name-part></tp:taxon-name></italic> sp. nov., paratype, TL441 ♂ (uncus apex missing) <bold>81</bold><italic><tp:taxon-name><tp:taxon-name-part taxon-name-part-type="genus" reg="Hoploscopa">Hoploscopa</tp:taxon-name-part> <tp:taxon-name-part taxon-name-part-type="species" reg="metacrossa">metacrossa</tp:taxon-name-part></tp:taxon-name></italic>, TL443 ♂.</p></caption><graphic xmlns:xlink="http://www.w3.org/1999/xlink" xlink:href="zookeys-907-001-g010.jpg" position="float" orientation="portrait" xlink:type="simple" id="oo_375765.jpg"><uri content-type="original_file" xlink:type="simple">https://binary.pensoft.net/fig/375765</uri></graphic></fig></tp:treatment-sec><tp:treatment-sec><!--Section generated to contain objects referenced in tp:taxon-treatment.--><fig id="F4" position="float" orientation="portrait"><object-id xmlns:xlink="http://www.w3.org/1999/xlink" content-type="doi" xlink:type="simple">10.3897/zookeys.907.36563.figures34-45</object-id><object-id xmlns:xlink="http://www.w3.org/1999/xlink" content-type="arpha" xlink:type="simple">99B30A31-B9DD-50BA-931D-CE8259EAC9E1</object-id><label>Figures 34–45.</label><caption><p>Forewing of <italic><tp:taxon-name><tp:taxon-name-part taxon-name-part-type="genus" reg="Hoploscopa">Hoploscopa</tp:taxon-name-part></tp:taxon-name></italic> species. <bold>34</bold><italic><tp:taxon-name><tp:taxon-name-part taxon-name-part-type="genus" reg="Hoploscopa">Hoploscopa</tp:taxon-name-part> <tp:taxon-name-part taxon-name-part-type="species" reg="ignitamaculae">ignitamaculae</tp:taxon-name-part></tp:taxon-name></italic> sp. nov., paratype, ♂, North Sulawesi, Danau Mooat, east of Kotamobagu, 1000 m, 30–31.iii.2000 (A. Kallies &amp; C. Zorn) (genitalia on slide TL509 ♂) <bold>35</bold><italic><tp:taxon-name><tp:taxon-name-part taxon-name-part-type="genus" reg="Hoploscopa">Hoploscopa</tp:taxon-name-part> <tp:taxon-name-part taxon-name-part-type="species" reg="albomaculata">albomaculata</tp:taxon-name-part></tp:taxon-name></italic> sp. nov., paratype, ♀, Indonesia, North Sulawesi, Danau Mooat, east of Kotamobagu, 1000 m, 25–26.iii. 2000, (A. Kallies &amp; C. Zorn) (genitalia on slide TL540 ♀) <bold>36</bold><italic><tp:taxon-name><tp:taxon-name-part taxon-name-part-type="genus" reg="Hoploscopa">Hoploscopa</tp:taxon-name-part> <tp:taxon-name-part taxon-name-part-type="species" reg="sumatrensis">sumatrensis</tp:taxon-name-part></tp:taxon-name></italic> sp. nov., holotype, ♂, Indonesia, Sumatra-Holzweg, 25 km SSW-Pematangsiantar, road to Prapat, 6–26.i.1996 (A. Kallies) (genitalia on slide TL755 ♂) <bold>37</bold><italic><tp:taxon-name><tp:taxon-name-part taxon-name-part-type="genus" reg="Hoploscopa">Hoploscopa</tp:taxon-name-part> <tp:taxon-name-part taxon-name-part-type="species" reg="mallyi">mallyi</tp:taxon-name-part></tp:taxon-name></italic> sp. nov., paratype, ♂, Malaysia, Sabah, Mt Kinabalu, Mesilau, 2000 m, 14–17.xi.2006 (W. Mey &amp; K. Ebert) <bold>38</bold><italic><tp:taxon-name><tp:taxon-name-part taxon-name-part-type="genus" reg="Hoploscopa">Hoploscopa</tp:taxon-name-part> <tp:taxon-name-part taxon-name-part-type="species" reg="gracilis">gracilis</tp:taxon-name-part></tp:taxon-name></italic> sp. nov., holotype, ♂, Indonesia, Sumatra-Holzweg, 25 km SSW-Pematangsiantar, road to Prapat, 13.ii.1996 (A. Kallies) (genitalia on slide TL754 ♂) <bold>39</bold><italic><tp:taxon-name><tp:taxon-name-part taxon-name-part-type="genus" reg="Hoploscopa">Hoploscopa</tp:taxon-name-part> <tp:taxon-name-part taxon-name-part-type="species" reg="agtuuganonensis">agtuuganonensis</tp:taxon-name-part></tp:taxon-name></italic> sp. nov., holotype, ♀, Philippines, Mindanao, Mt Agtuuganon, 1050 m, 28.v–7.vi.1996 (W. Mey) (genitalia on slide TL616 ♀) <bold>40</bold><italic><tp:taxon-name><tp:taxon-name-part taxon-name-part-type="genus" reg="Hoploscopa">Hoploscopa</tp:taxon-name-part> <tp:taxon-name-part taxon-name-part-type="species" reg="boleta">boleta</tp:taxon-name-part></tp:taxon-name></italic> sp. nov., paratype, ♀, Papua New Guinea, Morobe, Mt Kaindi, 2360 m, 3.x.1992 (V. O. Becker) (genitalia on slide TL448 ♀) <bold>41</bold><italic><tp:taxon-name><tp:taxon-name-part taxon-name-part-type="genus" reg="Hoploscopa">Hoploscopa</tp:taxon-name-part> <tp:taxon-name-part taxon-name-part-type="species" reg="pseudometacrossa">pseudometacrossa</tp:taxon-name-part></tp:taxon-name></italic> sp. nov., holotype, ♀, Papua New Guinea, W. Hhl, Prv, near Mt. Hagen, Kuk Ag, Res. Sta., 1600 m, 19–20.viii.1983 (Scott E. &amp; Pamela Miller) (genitalia on slide TL689 ♀) <bold>42</bold><italic><tp:taxon-name><tp:taxon-name-part taxon-name-part-type="genus" reg="Hoploscopa">Hoploscopa</tp:taxon-name-part> <tp:taxon-name-part taxon-name-part-type="species" reg="metacrossa">metacrossa</tp:taxon-name-part></tp:taxon-name></italic> Hampson, ♀, Papua New Guinea, Morobe Province, near Bulolo, Mt Susu National Reserve, <italic><tp:taxon-name><tp:taxon-name-part taxon-name-part-type="genus" reg="Araucaria">Araucaria</tp:taxon-name-part></tp:taxon-name></italic> forest, 975 m, 27–28.viii.1983 (S. Miller). <bold>43</bold><italic><tp:taxon-name><tp:taxon-name-part taxon-name-part-type="genus" reg="Hoploscopa">Hoploscopa</tp:taxon-name-part> <tp:taxon-name-part taxon-name-part-type="species" reg="jubata">jubata</tp:taxon-name-part></tp:taxon-name></italic> sp. nov., paratype, ♂, Papua New Guinea, Morobe Province, near Bulolo, Mt Susu National Reserve, <italic><tp:taxon-name><tp:taxon-name-part taxon-name-part-type="genus" reg="Araucaria">Araucaria</tp:taxon-name-part></tp:taxon-name></italic> forest, 975 m, 27–28.viii.1983 (S. Miller) <bold>44</bold><italic><tp:taxon-name><tp:taxon-name-part taxon-name-part-type="genus" reg="Hoploscopa">Hoploscopa</tp:taxon-name-part> <tp:taxon-name-part taxon-name-part-type="species" reg="jubata">jubata</tp:taxon-name-part></tp:taxon-name></italic> sp. nov. , paratype, ♀, Morobe Province, near Bulolo, Mt Susu National Reserve, <italic><tp:taxon-name><tp:taxon-name-part taxon-name-part-type="genus" reg="Araucaria">Araucaria</tp:taxon-name-part></tp:taxon-name></italic> forest, 975 m, 27–28.viii.1983 (S. Miller) <bold>45</bold> Hindwing scent organ in <italic><tp:taxon-name><tp:taxon-name-part taxon-name-part-type="genus" reg="Hoploscopa">Hoploscopa</tp:taxon-name-part> <tp:taxon-name-part taxon-name-part-type="species" reg="metacrossa">metacrossa</tp:taxon-name-part></tp:taxon-name></italic>. Paratype, ♂, Papua New Guinea, Morobe Province, Wau, 1200 m, 8–14.xii.1976 (G. F. Hevel &amp; R. E. Dietz) (genitalia on slide TL443 ♂).</p></caption><graphic xmlns:xlink="http://www.w3.org/1999/xlink" xlink:href="zookeys-907-001-g004.jpg" position="float" orientation="portrait" xlink:type="simple" id="oo_375759.jpg"><uri content-type="original_file" xlink:type="simple">https://binary.pensoft.net/fig/375759</uri></graphic></fig><fig id="F20" position="float" orientation="portrait"><object-id xmlns:xlink="http://www.w3.org/1999/xlink" content-type="doi" xlink:type="simple">10.3897/zookeys.907.36563.figures119-122</object-id><object-id xmlns:xlink="http://www.w3.org/1999/xlink" content-type="arpha" xlink:type="simple">2FDA8F29-1958-589B-986C-864870F331CE</object-id><label>Figures 119–122.</label><caption><p>Female genitalia features of <italic><tp:taxon-name><tp:taxon-name-part taxon-name-part-type="genus" reg="Hoploscopa">Hoploscopa</tp:taxon-name-part></tp:taxon-name></italic>. <bold>119</bold><italic><tp:taxon-name><tp:taxon-name-part taxon-name-part-type="genus" reg="Hoploscopa">Hoploscopa</tp:taxon-name-part> <tp:taxon-name-part taxon-name-part-type="species" reg="boleta">boleta</tp:taxon-name-part></tp:taxon-name></italic> sp. nov., paratype, TL448 ♀ <bold>120</bold><italic><tp:taxon-name><tp:taxon-name-part taxon-name-part-type="genus" reg="Hoploscopa">Hoploscopa</tp:taxon-name-part> <tp:taxon-name-part taxon-name-part-type="species" reg="pseudometacrossa">pseudometacrossa</tp:taxon-name-part></tp:taxon-name></italic> sp. nov., paratype, TL435 ♀ <bold>121</bold><italic><tp:taxon-name><tp:taxon-name-part taxon-name-part-type="genus" reg="Hoploscopa">Hoploscopa</tp:taxon-name-part> <tp:taxon-name-part taxon-name-part-type="species" reg="metacrossa">metacrossa</tp:taxon-name-part></tp:taxon-name></italic>, paratype, TL446 ♀ <bold>122</bold><italic><tp:taxon-name><tp:taxon-name-part taxon-name-part-type="genus" reg="Hoploscopa">Hoploscopa</tp:taxon-name-part> <tp:taxon-name-part taxon-name-part-type="species" reg="jubata">jubata</tp:taxon-name-part></tp:taxon-name></italic> sp. nov., paratype, TL445 ♀.</p></caption><graphic xmlns:xlink="http://www.w3.org/1999/xlink" xlink:href="zookeys-907-001-g020.jpg" position="float" orientation="portrait" xlink:type="simple" id="oo_375775.jpg"><uri content-type="original_file" xlink:type="simple">https://binary.pensoft.net/fig/375775</uri></graphic></fig></tp:treatment-sec></tp:taxon-treatment>
