# Supplementary material for: Twenty-six new species of Hoploscopa (Lepidoptera, Crambidae) from South-East Asia revealed by morphology and DNA barcoding
Source: Zookeys. 2020 Jan 29;907:1–99. doi: 10.3897/zookeys.907.36563 (PMC7002455; doi:10.3897/zookeys.907.36563)
Supplement: XML Treatment for Hoploscopa pseudometacrossa [file zookeys.907.36563-treatment40.xml]

<!DOCTYPE tp:taxon-treatment
  PUBLIC "-//TaxonX//DTD Taxonomic Treatment Publishing DTD v0 20100105//EN" "tax-treatment-NSO.dtd">
<tp:taxon-treatment xmlns:tp="http://www.plazi.org/taxpub"><tp:treatment-meta><kwd-group><label>Taxon classification</label><kwd><named-content xmlns:xlink="http://www.w3.org/1999/xlink" content-type="kingdom">Animalia</named-content></kwd><kwd><named-content xmlns:xlink="http://www.w3.org/1999/xlink" content-type="order">Lepidoptera</named-content></kwd><kwd><named-content xmlns:xlink="http://www.w3.org/1999/xlink" content-type="family">Crambidae</named-content></kwd></kwd-group><mixed-citation publication-type="journal"><person-group><name><surname>Léger</surname><given-names>Théo</given-names></name><name><surname>Kehlmaier</surname><given-names>Christian</given-names></name><name><surname>Vairappan</surname><given-names>Charles S.</given-names></name><name><surname>Nuss</surname><given-names>Matthias</given-names></name></person-group><article-title>Twenty-six new species of <italic><tp:taxon-name><tp:taxon-name-part taxon-name-part-type="genus" reg="Hoploscopa">Hoploscopa</tp:taxon-name-part></tp:taxon-name></italic> (<tp:taxon-name><tp:taxon-name-part taxon-name-part-type="order">Lepidoptera</tp:taxon-name-part></tp:taxon-name>, <tp:taxon-name><tp:taxon-name-part taxon-name-part-type="family">Crambidae</tp:taxon-name-part></tp:taxon-name>) from South-East Asia revealed by morphology and DNA barcoding</article-title><source>Zookeys</source><day>29</day><month>1</month><year>2020</year><volume>907</volume><fpage>1</fpage><lpage>99</lpage><pub-id pub-id-type="doi">10.3897/zookeys.907.36563</pub-id></mixed-citation></tp:treatment-meta><tp:nomenclature><tp:taxon-name><object-id xmlns:xlink="http://www.w3.org/1999/xlink" content-type="arpha" xlink:type="simple">FF5566C9-BDAA-55E9-BE38-EB600D4BC284</object-id>
              <tp:taxon-name-part taxon-name-part-type="genus" reg="Hoploscopa">Hoploscopa</tp:taxon-name-part>
              <tp:taxon-name-part taxon-name-part-type="species" reg="pseudometacrossa">pseudometacrossa</tp:taxon-name-part>
              <object-id xmlns:xlink="http://www.w3.org/1999/xlink" content-type="zoobank" xlink:type="simple">http://zoobank.org/E21452AB-8784-4A67-B270-1802A4D7293A</object-id>
            </tp:taxon-name><tp:taxon-authority>Léger &amp; Nuss</tp:taxon-authority><tp:taxon-status xmlns:xlink="http://www.w3.org/1999/xlink" xlink:type="simple">sp. nov.</tp:taxon-status><xref ref-type="fig" rid="F4">Figs 41</xref><xref ref-type="fig" rid="F10">, 80</xref><xref ref-type="fig" rid="F20">, 120</xref></tp:nomenclature><tp:treatment-sec sec-type="material" id="SECID0EWKFK"><title>Material examined.</title><p><bold><italic>Holotype</italic></bold>: ♀, with labels: “Papua New Guinea: W[estern]. H[ig]hl[and] | Pr[o]v[ince], n[ea]r Mt. Hagen, Kuk Ag | Res[earch]. Sta[tion]., 1600m, UV Lite | 19–20 August 1983 | Scott E. &amp; Pamela Miller”; “DNA voucher | Lepidoptera | date: i.2018 | <named-content xmlns:xlink="http://www.w3.org/1999/xlink" content-type="dwc:institutional_code" xlink:type="simple">MTD</named-content> 7898 | [vertically written:] DNA-voucher”; “TL689 | ♀”. Deposited in <named-content xmlns:xlink="http://www.w3.org/1999/xlink" content-type="dwc:institutional_code" xlink:type="simple">USNM</named-content>.</p><p><bold><italic>Paratypes</italic></bold>: 1 ♂, 1 ♀. Papua New Guinea: 1 ♂, 1 ♀ (♂ with DNA voucher <named-content xmlns:xlink="http://www.w3.org/1999/xlink" content-type="dwc:institutional_code" xlink:type="simple">MTD</named-content> LEP3161 &amp; genitalia on slide TL441 ♂; ♀ with DNA voucher <named-content xmlns:xlink="http://www.w3.org/1999/xlink" content-type="dwc:institutional_code" xlink:type="simple">MTD</named-content> LEP3155 &amp; genitalia on slide TL435 ♀), same data as holotype (<named-content xmlns:xlink="http://www.w3.org/1999/xlink" content-type="dwc:institutional_code" xlink:type="simple">USNM</named-content>).</p></tp:treatment-sec><tp:treatment-sec sec-type="diagnosis" id="SECID0EQMFK"><title>Diagnosis.</title><p>The forewings of <italic><tp:taxon-name><tp:taxon-name-part taxon-name-part-type="genus" reg="Hoploscopa">H.</tp:taxon-name-part> <tp:taxon-name-part taxon-name-part-type="species" reg="pseudometacrossa">pseudometacrossa</tp:taxon-name-part></tp:taxon-name></italic> sp. nov. display barely marked median discoidal stigma and postmedian patch, while basal and distal discoidal patches are dark brown. Male hindwing displays an androconial organ on the dorsum. In male genitalia, the gnathos shows a short, thumb-like projection, and the juxta is slender, with notched apex. In female genitalia, the ductus bursae is relatively short-sized, the corpus bursae is large, spherical, with a small straight thorn.</p></tp:treatment-sec><tp:treatment-sec sec-type="Similar species" id="SECID0EBNFK"><title>Similar species.</title><p><italic><tp:taxon-name><tp:taxon-name-part taxon-name-part-type="genus" reg="Hoploscopa">Hoploscopa</tp:taxon-name-part> <tp:taxon-name-part taxon-name-part-type="species" reg="boleta">boleta</tp:taxon-name-part></tp:taxon-name></italic> sp. nov. (q.v.), <italic><tp:taxon-name><tp:taxon-name-part taxon-name-part-type="genus" reg="Hoploscopa">H.</tp:taxon-name-part> <tp:taxon-name-part taxon-name-part-type="species" reg="metacrossa">metacrossa</tp:taxon-name-part></tp:taxon-name></italic>, <italic><tp:taxon-name><tp:taxon-name-part taxon-name-part-type="genus" reg="Hoploscopa">H.</tp:taxon-name-part> <tp:taxon-name-part taxon-name-part-type="species" reg="kelama">kelama</tp:taxon-name-part></tp:taxon-name></italic> sp. nov. (q.v.). Forewing median discoidal stigma forms a pale yellow Y with median cubital patch in <italic><tp:taxon-name><tp:taxon-name-part taxon-name-part-type="genus" reg="Hoploscopa">H.</tp:taxon-name-part> <tp:taxon-name-part taxon-name-part-type="species" reg="metacrossa">metacrossa</tp:taxon-name-part></tp:taxon-name></italic>. In male genitalia, gnathos projection of <italic><tp:taxon-name><tp:taxon-name-part taxon-name-part-type="genus" reg="Hoploscopa">H.</tp:taxon-name-part> <tp:taxon-name-part taxon-name-part-type="species" reg="metacrossa">metacrossa</tp:taxon-name-part></tp:taxon-name></italic> is thinner, valva is larger, and juxta apex is rounded. Female genitalia are very similar, but the antrum sclerotisation is shorter, and the corpus bursae smaller in <italic><tp:taxon-name><tp:taxon-name-part taxon-name-part-type="genus" reg="Hoploscopa">H.</tp:taxon-name-part> <tp:taxon-name-part taxon-name-part-type="species" reg="metacrossa">metacrossa</tp:taxon-name-part></tp:taxon-name></italic>.</p></tp:treatment-sec><tp:treatment-sec sec-type="description" id="SECID0EJPFK"><title>Description.</title><p><bold><italic>Head</italic>.</bold> Antennae dorsally with bronze to brown scales. Proboscis pale yellow to brown. Maxillary palpi brown, base and inner side pale yellow. Labial palpi brown, ventro-basally pale yellow.</p><p><bold><italic>Thorax</italic></bold> (Fig. <xref ref-type="fig" rid="F4">41</xref>). Collar pale yellow. Forewing length: 9–10 mm (♂ &amp; ♀); forewing ground colour brown; basal dash dark brown, distally pale yellow; basal and distal discoidal stigma quadrangular, dark brown; median discoidal stigma faded, basally and distally thinly edged with pale yellow; postmedian patch faded, with distal edge dark brown, at costa with pale yellow blotch; postmedian line marked on costal half; postmedian area suffused with pale yellow near costa; subterminal line pale yellow; fringe brown, with pale yellow dots. Hindwing pale brown; in males, presence of an androconial organ on the dorsum of the hindwing. Forelegs brown. Mid- and hindlegs with femur brown, tibia brown speckled with pale yellow, tarsi bronze.</p><p><bold><italic>Abdomen</italic>.</bold> Male sternum A8 posterior margin broadly indented, with short, rounded lateral projections.</p><p><bold><italic>Male genitalia</italic></bold> (<italic>N</italic> = 1) (Fig. <xref ref-type="fig" rid="F10">80</xref>). Uncus slender, narrowed on apical 1/4 which bears thick setae, apex missing on slide examinated. Gnathos projection thumb-shaped, ca. 1/4 of uncus length. Valva ventral margin bent dorsad on distal half, dorsal margin medially angled, apex roughly rounded. Juxta with base rounded, medially narrowed, apex notched. Saccus broad, triangular, pointing dorsad.</p><p><bold><italic>Female genitalia</italic></bold> (<italic>N</italic> = 2) (Fig. <xref ref-type="fig" rid="F20">120</xref>). Anterior apophyses with dorsal bump at posterior 1/3. Antrum sclerotisation twice as long as broad. Ductus bursae short, more or less straight, bent before corpus opening. Corpus bursae large, posterior half reticulated, medially covered with erect acanthae, anterior half membranous, with weak sclerotisation at thorn base. Thorn straight, with small dents pointing toward thorn base, basally with small outwardly projected extension.</p></tp:treatment-sec><tp:treatment-sec sec-type="distribution" id="SECID0EARFK"><title>Distribution.</title><p>Known from Mount Hagen in the Morobe Province (Papua New Guinea), at an altitude of 1,600 m.</p></tp:treatment-sec><tp:treatment-sec sec-type="Phylogenetic relationships" id="SECID0EFRFK"><title>Phylogenetic relationships.</title><p>The hindwing scent scales observed in males of <italic><tp:taxon-name><tp:taxon-name-part taxon-name-part-type="genus" reg="Hoploscopa">H.</tp:taxon-name-part> <tp:taxon-name-part taxon-name-part-type="species" reg="jubata">jubata</tp:taxon-name-part></tp:taxon-name></italic> sp. nov., <italic><tp:taxon-name><tp:taxon-name-part taxon-name-part-type="genus" reg="Hoploscopa">H.</tp:taxon-name-part> <tp:taxon-name-part taxon-name-part-type="species" reg="pseudometacrossa">pseudometacrossa</tp:taxon-name-part></tp:taxon-name></italic> sp. nov., and <italic><tp:taxon-name><tp:taxon-name-part taxon-name-part-type="genus" reg="Hoploscopa">H.</tp:taxon-name-part> <tp:taxon-name-part taxon-name-part-type="species" reg="metacrossa">metacrossa</tp:taxon-name-part></tp:taxon-name></italic> suggest a close relationship between these three species.</p></tp:treatment-sec><tp:treatment-sec sec-type="etymology" id="SECID0EMSFK"><title>Etymology.</title><p>The name is made by the apposition of the prefix <italic>pseudo</italic>- from the Greek <italic>pseudes</italic>, false and <italic><tp:taxon-name><tp:taxon-name-part taxon-name-part-type="genus" reg="Hoploscopa"/><tp:taxon-name-part taxon-name-part-type="species" reg="metacrossa">metacrossa</tp:taxon-name-part></tp:taxon-name></italic>, referring to the resemblance of this species with <italic><tp:taxon-name><tp:taxon-name-part taxon-name-part-type="genus" reg="Hoploscopa">H.</tp:taxon-name-part> <tp:taxon-name-part taxon-name-part-type="species" reg="metacrossa">metacrossa</tp:taxon-name-part></tp:taxon-name></italic>.</p><fig id="F11" position="float" orientation="portrait"><object-id xmlns:xlink="http://www.w3.org/1999/xlink" content-type="doi" xlink:type="simple">10.3897/zookeys.907.36563.figures82-86</object-id><object-id xmlns:xlink="http://www.w3.org/1999/xlink" content-type="arpha" xlink:type="simple">CD3FAAFD-162C-56D5-A29B-8E464BC3053E</object-id><label>Figures 82–86.</label><caption><p>Male genitalia and abdomen features of <italic><tp:taxon-name><tp:taxon-name-part taxon-name-part-type="genus" reg="Hoploscopa">Hoploscopa</tp:taxon-name-part></tp:taxon-name></italic>. <bold>82</bold><italic><tp:taxon-name><tp:taxon-name-part taxon-name-part-type="genus" reg="Hoploscopa">Hoploscopa</tp:taxon-name-part> <tp:taxon-name-part taxon-name-part-type="species" reg="jubata">jubata</tp:taxon-name-part></tp:taxon-name></italic> sp. nov., paratype, TL542 ♂ <bold>83</bold> Tympanal organs of <italic><tp:taxon-name><tp:taxon-name-part taxon-name-part-type="genus" reg="Hoploscopa">Hoploscopa</tp:taxon-name-part> <tp:taxon-name-part taxon-name-part-type="species" reg="sumatrensis">sumatrensis</tp:taxon-name-part></tp:taxon-name></italic> sp. nov., paratype, TL538 ♂ <bold>84</bold> Male tympanal organs of <italic><tp:taxon-name><tp:taxon-name-part taxon-name-part-type="genus" reg="Hoploscopa">Hoploscopa</tp:taxon-name-part> <tp:taxon-name-part taxon-name-part-type="species" reg="metacrossa">metacrossa</tp:taxon-name-part></tp:taxon-name></italic>, TL472 ♂ <bold>85</bold> Sternite VIII of <tp:taxon-name><tp:taxon-name-part taxon-name-part-type="genus" reg="Hoploscopa">Hoploscopa</tp:taxon-name-part> <tp:taxon-name-part taxon-name-part-type="uncertainty-rank">sp. near</tp:taxon-name-part> <tp:taxon-name-part taxon-name-part-type="species" reg="isarogensis">isarogensis</tp:taxon-name-part></tp:taxon-name>, TL626 ♂ <bold>86</bold> Sternite VIII of <italic><tp:taxon-name><tp:taxon-name-part taxon-name-part-type="genus" reg="Hoploscopa">Hoploscopa</tp:taxon-name-part> <tp:taxon-name-part taxon-name-part-type="species" reg="metacrossa">metacrossa</tp:taxon-name-part></tp:taxon-name></italic>, TL443 ♂. Abbreviations: <abbrev xmlns:xlink="http://www.w3.org/1999/xlink" xlink:title="Tympanic bridge" id="ABBRID0E4VFK" xlink:type="simple">tb</abbrev> (tympanic bridge), <abbrev xmlns:xlink="http://www.w3.org/1999/xlink" xlink:title="Tympanic drum" id="ABBRID0EBWFK" xlink:type="simple">td</abbrev> (tympanic drum), <abbrev xmlns:xlink="http://www.w3.org/1999/xlink" xlink:title="Tympanic depressions broad" id="ABBRID0EFWFK" xlink:type="simple">tdp</abbrev> (tympanic depression), <abbrev xmlns:xlink="http://www.w3.org/1999/xlink" xlink:title="Tympanum subtriangular" id="ABBRID0EJWFK" xlink:type="simple">tm</abbrev> (tympanum), <abbrev xmlns:xlink="http://www.w3.org/1999/xlink" xlink:title="Transverse ridge" id="ABBRID0ENWFK" xlink:type="simple">tr</abbrev> (transverse ridge).</p></caption><graphic xmlns:xlink="http://www.w3.org/1999/xlink" xlink:href="zookeys-907-001-g011.jpg" position="float" orientation="portrait" xlink:type="simple" id="oo_375766.jpg"><uri content-type="original_file" xlink:type="simple">https://binary.pensoft.net/fig/375766</uri></graphic></fig></tp:treatment-sec><tp:treatment-sec><!--Section generated to contain objects referenced in tp:taxon-treatment.--><fig id="F4" position="float" orientation="portrait"><object-id xmlns:xlink="http://www.w3.org/1999/xlink" content-type="doi" xlink:type="simple">10.3897/zookeys.907.36563.figures34-45</object-id><object-id xmlns:xlink="http://www.w3.org/1999/xlink" content-type="arpha" xlink:type="simple">99B30A31-B9DD-50BA-931D-CE8259EAC9E1</object-id><label>Figures 34–45.</label><caption><p>Forewing of <italic><tp:taxon-name><tp:taxon-name-part taxon-name-part-type="genus" reg="Hoploscopa">Hoploscopa</tp:taxon-name-part></tp:taxon-name></italic> species. <bold>34</bold><italic><tp:taxon-name><tp:taxon-name-part taxon-name-part-type="genus" reg="Hoploscopa">Hoploscopa</tp:taxon-name-part> <tp:taxon-name-part taxon-name-part-type="species" reg="ignitamaculae">ignitamaculae</tp:taxon-name-part></tp:taxon-name></italic> sp. nov., paratype, ♂, North Sulawesi, Danau Mooat, east of Kotamobagu, 1000 m, 30–31.iii.2000 (A. Kallies &amp; C. Zorn) (genitalia on slide TL509 ♂) <bold>35</bold><italic><tp:taxon-name><tp:taxon-name-part taxon-name-part-type="genus" reg="Hoploscopa">Hoploscopa</tp:taxon-name-part> <tp:taxon-name-part taxon-name-part-type="species" reg="albomaculata">albomaculata</tp:taxon-name-part></tp:taxon-name></italic> sp. nov., paratype, ♀, Indonesia, North Sulawesi, Danau Mooat, east of Kotamobagu, 1000 m, 25–26.iii. 2000, (A. Kallies &amp; C. Zorn) (genitalia on slide TL540 ♀) <bold>36</bold><italic><tp:taxon-name><tp:taxon-name-part taxon-name-part-type="genus" reg="Hoploscopa">Hoploscopa</tp:taxon-name-part> <tp:taxon-name-part taxon-name-part-type="species" reg="sumatrensis">sumatrensis</tp:taxon-name-part></tp:taxon-name></italic> sp. nov., holotype, ♂, Indonesia, Sumatra-Holzweg, 25 km SSW-Pematangsiantar, road to Prapat, 6–26.i.1996 (A. Kallies) (genitalia on slide TL755 ♂) <bold>37</bold><italic><tp:taxon-name><tp:taxon-name-part taxon-name-part-type="genus" reg="Hoploscopa">Hoploscopa</tp:taxon-name-part> <tp:taxon-name-part taxon-name-part-type="species" reg="mallyi">mallyi</tp:taxon-name-part></tp:taxon-name></italic> sp. nov., paratype, ♂, Malaysia, Sabah, Mt Kinabalu, Mesilau, 2000 m, 14–17.xi.2006 (W. Mey &amp; K. Ebert) <bold>38</bold><italic><tp:taxon-name><tp:taxon-name-part taxon-name-part-type="genus" reg="Hoploscopa">Hoploscopa</tp:taxon-name-part> <tp:taxon-name-part taxon-name-part-type="species" reg="gracilis">gracilis</tp:taxon-name-part></tp:taxon-name></italic> sp. nov., holotype, ♂, Indonesia, Sumatra-Holzweg, 25 km SSW-Pematangsiantar, road to Prapat, 13.ii.1996 (A. Kallies) (genitalia on slide TL754 ♂) <bold>39</bold><italic><tp:taxon-name><tp:taxon-name-part taxon-name-part-type="genus" reg="Hoploscopa">Hoploscopa</tp:taxon-name-part> <tp:taxon-name-part taxon-name-part-type="species" reg="agtuuganonensis">agtuuganonensis</tp:taxon-name-part></tp:taxon-name></italic> sp. nov., holotype, ♀, Philippines, Mindanao, Mt Agtuuganon, 1050 m, 28.v–7.vi.1996 (W. Mey) (genitalia on slide TL616 ♀) <bold>40</bold><italic><tp:taxon-name><tp:taxon-name-part taxon-name-part-type="genus" reg="Hoploscopa">Hoploscopa</tp:taxon-name-part> <tp:taxon-name-part taxon-name-part-type="species" reg="boleta">boleta</tp:taxon-name-part></tp:taxon-name></italic> sp. nov., paratype, ♀, Papua New Guinea, Morobe, Mt Kaindi, 2360 m, 3.x.1992 (V. O. Becker) (genitalia on slide TL448 ♀) <bold>41</bold><italic><tp:taxon-name><tp:taxon-name-part taxon-name-part-type="genus" reg="Hoploscopa">Hoploscopa</tp:taxon-name-part> <tp:taxon-name-part taxon-name-part-type="species" reg="pseudometacrossa">pseudometacrossa</tp:taxon-name-part></tp:taxon-name></italic> sp. nov., holotype, ♀, Papua New Guinea, W. Hhl, Prv, near Mt. Hagen, Kuk Ag, Res. Sta., 1600 m, 19–20.viii.1983 (Scott E. &amp; Pamela Miller) (genitalia on slide TL689 ♀) <bold>42</bold><italic><tp:taxon-name><tp:taxon-name-part taxon-name-part-type="genus" reg="Hoploscopa">Hoploscopa</tp:taxon-name-part> <tp:taxon-name-part taxon-name-part-type="species" reg="metacrossa">metacrossa</tp:taxon-name-part></tp:taxon-name></italic> Hampson, ♀, Papua New Guinea, Morobe Province, near Bulolo, Mt Susu National Reserve, <italic><tp:taxon-name><tp:taxon-name-part taxon-name-part-type="genus" reg="Araucaria">Araucaria</tp:taxon-name-part></tp:taxon-name></italic> forest, 975 m, 27–28.viii.1983 (S. Miller). <bold>43</bold><italic><tp:taxon-name><tp:taxon-name-part taxon-name-part-type="genus" reg="Hoploscopa">Hoploscopa</tp:taxon-name-part> <tp:taxon-name-part taxon-name-part-type="species" reg="jubata">jubata</tp:taxon-name-part></tp:taxon-name></italic> sp. nov., paratype, ♂, Papua New Guinea, Morobe Province, near Bulolo, Mt Susu National Reserve, <italic><tp:taxon-name><tp:taxon-name-part taxon-name-part-type="genus" reg="Araucaria">Araucaria</tp:taxon-name-part></tp:taxon-name></italic> forest, 975 m, 27–28.viii.1983 (S. Miller) <bold>44</bold><italic><tp:taxon-name><tp:taxon-name-part taxon-name-part-type="genus" reg="Hoploscopa">Hoploscopa</tp:taxon-name-part> <tp:taxon-name-part taxon-name-part-type="species" reg="jubata">jubata</tp:taxon-name-part></tp:taxon-name></italic> sp. nov. , paratype, ♀, Morobe Province, near Bulolo, Mt Susu National Reserve, <italic><tp:taxon-name><tp:taxon-name-part taxon-name-part-type="genus" reg="Araucaria">Araucaria</tp:taxon-name-part></tp:taxon-name></italic> forest, 975 m, 27–28.viii.1983 (S. Miller) <bold>45</bold> Hindwing scent organ in <italic><tp:taxon-name><tp:taxon-name-part taxon-name-part-type="genus" reg="Hoploscopa">Hoploscopa</tp:taxon-name-part> <tp:taxon-name-part taxon-name-part-type="species" reg="metacrossa">metacrossa</tp:taxon-name-part></tp:taxon-name></italic>. Paratype, ♂, Papua New Guinea, Morobe Province, Wau, 1200 m, 8–14.xii.1976 (G. F. Hevel &amp; R. E. Dietz) (genitalia on slide TL443 ♂).</p></caption><graphic xmlns:xlink="http://www.w3.org/1999/xlink" xlink:href="zookeys-907-001-g004.jpg" position="float" orientation="portrait" xlink:type="simple" id="oo_375759.jpg"><uri content-type="original_file" xlink:type="simple">https://binary.pensoft.net/fig/375759</uri></graphic></fig><fig id="F10" position="float" orientation="portrait"><object-id xmlns:xlink="http://www.w3.org/1999/xlink" content-type="doi" xlink:type="simple">10.3897/zookeys.907.36563.figures76-81</object-id><object-id xmlns:xlink="http://www.w3.org/1999/xlink" content-type="arpha" xlink:type="simple">7EA137AB-C79C-5FD0-97BE-8987625C60A0</object-id><label>Figures 76–81.</label><caption><p>Male genitalia features of <italic><tp:taxon-name><tp:taxon-name-part taxon-name-part-type="genus" reg="Hoploscopa">Hoploscopa</tp:taxon-name-part></tp:taxon-name></italic>. <bold>76</bold><italic><tp:taxon-name><tp:taxon-name-part taxon-name-part-type="genus" reg="Hoploscopa">Hoploscopa</tp:taxon-name-part> <tp:taxon-name-part taxon-name-part-type="species" reg="mallyi">mallyi</tp:taxon-name-part></tp:taxon-name></italic> sp. nov., paratype, TL339 ♂ <bold>77</bold><italic><tp:taxon-name><tp:taxon-name-part taxon-name-part-type="genus" reg="Hoploscopa">Hoploscopa</tp:taxon-name-part> <tp:taxon-name-part taxon-name-part-type="species" reg="gracilis">gracilis</tp:taxon-name-part></tp:taxon-name></italic> sp. nov., paratype, TL539 ♂ <bold>78</bold><italic><tp:taxon-name><tp:taxon-name-part taxon-name-part-type="genus" reg="Hoploscopa">Hoploscopa</tp:taxon-name-part> <tp:taxon-name-part taxon-name-part-type="species" reg="agtuuganonensis">agtuuganonensis</tp:taxon-name-part></tp:taxon-name></italic> sp. nov., paratype, TL675 ♂ <bold>79</bold><italic><tp:taxon-name><tp:taxon-name-part taxon-name-part-type="genus" reg="Hoploscopa">Hoploscopa</tp:taxon-name-part> <tp:taxon-name-part taxon-name-part-type="species" reg="boleta">boleta</tp:taxon-name-part></tp:taxon-name></italic> sp. nov., holotype, TL440 ♂ <bold>80</bold><italic><tp:taxon-name><tp:taxon-name-part taxon-name-part-type="genus" reg="Hoploscopa">Hoploscopa</tp:taxon-name-part> <tp:taxon-name-part taxon-name-part-type="species" reg="pseudometacrossa">pseudometacrossa</tp:taxon-name-part></tp:taxon-name></italic> sp. nov., paratype, TL441 ♂ (uncus apex missing) <bold>81</bold><italic><tp:taxon-name><tp:taxon-name-part taxon-name-part-type="genus" reg="Hoploscopa">Hoploscopa</tp:taxon-name-part> <tp:taxon-name-part taxon-name-part-type="species" reg="metacrossa">metacrossa</tp:taxon-name-part></tp:taxon-name></italic>, TL443 ♂.</p></caption><graphic xmlns:xlink="http://www.w3.org/1999/xlink" xlink:href="zookeys-907-001-g010.jpg" position="float" orientation="portrait" xlink:type="simple" id="oo_375765.jpg"><uri content-type="original_file" xlink:type="simple">https://binary.pensoft.net/fig/375765</uri></graphic></fig><fig id="F20" position="float" orientation="portrait"><object-id xmlns:xlink="http://www.w3.org/1999/xlink" content-type="doi" xlink:type="simple">10.3897/zookeys.907.36563.figures119-122</object-id><object-id xmlns:xlink="http://www.w3.org/1999/xlink" content-type="arpha" xlink:type="simple">2FDA8F29-1958-589B-986C-864870F331CE</object-id><label>Figures 119–122.</label><caption><p>Female genitalia features of <italic><tp:taxon-name><tp:taxon-name-part taxon-name-part-type="genus" reg="Hoploscopa">Hoploscopa</tp:taxon-name-part></tp:taxon-name></italic>. <bold>119</bold><italic><tp:taxon-name><tp:taxon-name-part taxon-name-part-type="genus" reg="Hoploscopa">Hoploscopa</tp:taxon-name-part> <tp:taxon-name-part taxon-name-part-type="species" reg="boleta">boleta</tp:taxon-name-part></tp:taxon-name></italic> sp. nov., paratype, TL448 ♀ <bold>120</bold><italic><tp:taxon-name><tp:taxon-name-part taxon-name-part-type="genus" reg="Hoploscopa">Hoploscopa</tp:taxon-name-part> <tp:taxon-name-part taxon-name-part-type="species" reg="pseudometacrossa">pseudometacrossa</tp:taxon-name-part></tp:taxon-name></italic> sp. nov., paratype, TL435 ♀ <bold>121</bold><italic><tp:taxon-name><tp:taxon-name-part taxon-name-part-type="genus" reg="Hoploscopa">Hoploscopa</tp:taxon-name-part> <tp:taxon-name-part taxon-name-part-type="species" reg="metacrossa">metacrossa</tp:taxon-name-part></tp:taxon-name></italic>, paratype, TL446 ♀ <bold>122</bold><italic><tp:taxon-name><tp:taxon-name-part taxon-name-part-type="genus" reg="Hoploscopa">Hoploscopa</tp:taxon-name-part> <tp:taxon-name-part taxon-name-part-type="species" reg="jubata">jubata</tp:taxon-name-part></tp:taxon-name></italic> sp. nov., paratype, TL445 ♀.</p></caption><graphic xmlns:xlink="http://www.w3.org/1999/xlink" xlink:href="zookeys-907-001-g020.jpg" position="float" orientation="portrait" xlink:type="simple" id="oo_375775.jpg"><uri content-type="original_file" xlink:type="simple">https://binary.pensoft.net/fig/375775</uri></graphic></fig></tp:treatment-sec></tp:taxon-treatment>
