# Supplementary material for: Twenty-six new species of Hoploscopa (Lepidoptera, Crambidae) from South-East Asia revealed by morphology and DNA barcoding
Source: Zookeys. 2020 Jan 29;907:1–99. doi: 10.3897/zookeys.907.36563 (PMC7002455; doi:10.3897/zookeys.907.36563)
Supplement: XML Treatment for Hoploscopa jubata [file zookeys.907.36563-treatment42.xml]

<!DOCTYPE tp:taxon-treatment
  PUBLIC "-//TaxonX//DTD Taxonomic Treatment Publishing DTD v0 20100105//EN" "tax-treatment-NSO.dtd">
<tp:taxon-treatment xmlns:tp="http://www.plazi.org/taxpub"><tp:treatment-meta><kwd-group><label>Taxon classification</label><kwd><named-content xmlns:xlink="http://www.w3.org/1999/xlink" content-type="kingdom">Animalia</named-content></kwd><kwd><named-content xmlns:xlink="http://www.w3.org/1999/xlink" content-type="order">Lepidoptera</named-content></kwd><kwd><named-content xmlns:xlink="http://www.w3.org/1999/xlink" content-type="family">Crambidae</named-content></kwd></kwd-group><mixed-citation publication-type="journal"><person-group><name><surname>Léger</surname><given-names>Théo</given-names></name><name><surname>Kehlmaier</surname><given-names>Christian</given-names></name><name><surname>Vairappan</surname><given-names>Charles S.</given-names></name><name><surname>Nuss</surname><given-names>Matthias</given-names></name></person-group><article-title>Twenty-six new species of <italic><tp:taxon-name><tp:taxon-name-part taxon-name-part-type="genus" reg="Hoploscopa">Hoploscopa</tp:taxon-name-part></tp:taxon-name></italic> (<tp:taxon-name><tp:taxon-name-part taxon-name-part-type="order">Lepidoptera</tp:taxon-name-part></tp:taxon-name>, <tp:taxon-name><tp:taxon-name-part taxon-name-part-type="family">Crambidae</tp:taxon-name-part></tp:taxon-name>) from South-East Asia revealed by morphology and DNA barcoding</article-title><source>Zookeys</source><day>29</day><month>1</month><year>2020</year><volume>907</volume><fpage>1</fpage><lpage>99</lpage><pub-id pub-id-type="doi">10.3897/zookeys.907.36563</pub-id></mixed-citation></tp:treatment-meta><tp:nomenclature><tp:taxon-name><object-id xmlns:xlink="http://www.w3.org/1999/xlink" content-type="arpha" xlink:type="simple">006C0C0D-B5CB-54BB-AC61-F308D63360E5</object-id>
              <tp:taxon-name-part taxon-name-part-type="genus" reg="Hoploscopa">Hoploscopa</tp:taxon-name-part>
              <tp:taxon-name-part taxon-name-part-type="species" reg="jubata">jubata</tp:taxon-name-part>
              <object-id xmlns:xlink="http://www.w3.org/1999/xlink" content-type="zoobank" xlink:type="simple">http://zoobank.org/F81F0837-5324-4B81-AC72-B0519F850301</object-id>
            </tp:taxon-name><tp:taxon-authority>Léger &amp; Nuss</tp:taxon-authority><tp:taxon-status xmlns:xlink="http://www.w3.org/1999/xlink" xlink:type="simple">sp. nov.</tp:taxon-status><xref ref-type="fig" rid="F1">Figs 2</xref><xref ref-type="fig" rid="F4">, 43</xref><xref ref-type="fig" rid="F4">, 44</xref><xref ref-type="fig" rid="F11">, 82</xref><xref ref-type="fig" rid="F20">, 122</xref></tp:nomenclature><tp:treatment-sec sec-type="material" id="SECID0EYHGK"><title>Material examined.</title><p><bold><italic>Holotype</italic></bold>: ♂, with labels: “Papua New Guinea | Morobe Prov[ince]., n[ea]r Bulolo | Mt Susu Nat[ional]. Res[erve]., 975m | 27–28 Aug.1983, S. Miller | UV Lite, Araucaria For[est].”; “ DNA voucher | Lepidoptera | MTD2016 | [vertically written:] no. 3164”; “TL444 | ♂”. Deposited in <named-content xmlns:xlink="http://www.w3.org/1999/xlink" content-type="dwc:institutional_code" xlink:type="simple">USNM</named-content>.</p><p><bold><italic>Paratype</italic>s</bold>: 4 ♂, 24 ♀. Papua New Guinea. 4 ♂ (1 with genitalia on slide TL447 ♂, 1 with genitalia on slide TL542 ♂, 1 with wing preparation TL706), 21 ♀ (1 with DNA voucher <named-content xmlns:xlink="http://www.w3.org/1999/xlink" content-type="dwc:institutional_code" xlink:type="simple">MTD</named-content> LEP3165 &amp; genitalia on slide TL445 ♂, 2 with genitalia on slide TL476 ♀ &amp; TL541 ♀), same data as holotype. 1 ♀, Morobe Province, Wau, Wau Ecological Institute, 12–24.vii.1983; 1 ♀, same data except 1–10.viii.1983; 1 ♀, Morobe Province, Wau, 1200 m, 8–14.xii.1976, at black light, leg. G. F. Hevel &amp; R. E. Dietz (<named-content xmlns:xlink="http://www.w3.org/1999/xlink" content-type="dwc:institutional_code" xlink:type="simple">USNM</named-content>).</p></tp:treatment-sec><tp:treatment-sec sec-type="diagnosis" id="SECID0ECJGK"><title>Diagnosis.</title><p>This species shows a strong sexual dimorphism. In males, median and postmedian markings are white, and postmedian area is broadly suffused with white. In females, basal patch, median discoidal stigma and postmedian patch are reddish orange, and subterminal area is orange. Male hindwing displays an androconial organ on the dorsum. In male genitalia, gnathos projection is slender, ca. 1/3 of the uncus length, and juxta displays two conspicuous lateral projections at base, and a deeply indented apex. In female genitalia, the four loops formed by the ductus bursae is unique to this species.</p></tp:treatment-sec><tp:treatment-sec sec-type="Similar species" id="SECID0EHJGK"><title>Similar species.</title><p>No similar species known.</p></tp:treatment-sec><tp:treatment-sec sec-type="description" id="SECID0EMJGK"><title>Description.</title><p><bold><italic>Head</italic>.</bold> Antennae dorsally brown. Proboscis brown. Maxillary palpi brown, base and inner side pale yellow. Labial palpi brown, ventral base and inner side pale yellow.</p><p><bold><italic>Thorax</italic></bold> (Figs <xref ref-type="fig" rid="F1">2</xref>, <xref ref-type="fig" rid="F4">43</xref>, <xref ref-type="fig" rid="F4">44</xref>). Collar brown. Forewing length: 9–10 mm (♂ &amp; ♀); forewing ♂ ground colour brown; basal narrow white streak, distally marked with yellow and orange; median discoidal stigma white, filled with few red and yellow scales, together with cubital and dorsal patch forming a white Y; postmedian patch brown speckled with red, more or less marked, distally with costal white streak; postmedian line marked on costal half; postmedian area with broad white suffusion; subterminal line conspicuously incurved inward at CuA2, white; fringe chequered brown and pale yellow; forewing ♀ (Fig. <xref ref-type="fig" rid="F4">44</xref>) ground colour brown; yellow basal patch crossed by orange streak; median trapezoid white patch, filled to a various extend with yellow and red scales, together with cubital and dorsal white patches forming a Y; postmedian patch roughly oval, reddish orange, basally edged with yellow, distally with costal white streak; postmedian line marked on costal half; postmedian area faintly speckled with white between postmedian patch and subterminal line; subterminal line white, incurved inwards at CuA2; subterminal field marked with reddish orange and yellow; fringe brown with pale yellow dots. Hindwing pale yellow; in males, presence of an androconial organ on the dorsum of the hindwing. Forelegs bronze. Midlegs with femur brown; tibia brown, distally pale yellow; tarsi bronze. Hindlegs with femur brown; tibia pale yellow, speckled with brown; tarsi bronze.</p><p><bold><italic>Abdomen</italic>.</bold> Male tergite I, II partially sclerotised; tergite III sclerotised, with two shallow depressions on each side of middle, bearing patches of modified scales. Sternum A8 posterior margin straight.</p><p><bold><italic>Male genitalia</italic></bold> (<italic>N</italic> = 3) (Fig. <xref ref-type="fig" rid="F11">82</xref>). Uncus long and slender, basally narrow, medially slightly widened, narrowed at apical 1/4, apex spatula-shaped, ventrally with eight small ridges. Gnathos projection slender, ca. 1/3 of the uncus length. Valva gently bending dorsad from distal 1/3, dorsal margin slightly convex, apex roughly truncate, forming a furrow ring. Juxta mushroom-shaped, with base roughly rounded, slightly concave on its middle, with two conspicuous lateral extensions pointing outward, conspicuously narrowed at basal 1/4, apex bilobed. Saccus broad, triangular, pointing dorsad.</p><p><bold><italic>Female genitalia</italic></bold> (<italic>N</italic> = 3) (Fig. <xref ref-type="fig" rid="F20">122</xref>). Anterior apophyses with dorsal bump at posterior 1/3. Antrum sclerotisation short. Ductus bursae very long, forming four conspicuous loops bent before corpus opening. Corpus bursae small, globular, reticulated, medially with light broad sclerotised patch, with weak rounded sclerotisation at corpus opening. Thorn gently curved, with small dents pointing toward thorn base, basally with small outwardly projected extension.</p></tp:treatment-sec><tp:treatment-sec sec-type="distribution" id="SECID0EPLGK"><title>Distribution.</title><p>Known from Wau and from Mount Susu in the Morobe Province (Papua New Guinea), at altitudes between 950 m and 1,200 m.</p></tp:treatment-sec><tp:treatment-sec sec-type="Phylogenetic relationships" id="SECID0EULGK"><title>Phylogenetic relationships.</title><p>See <italic><tp:taxon-name><tp:taxon-name-part taxon-name-part-type="genus" reg="Hoploscopa">H.</tp:taxon-name-part> <tp:taxon-name-part taxon-name-part-type="species" reg="boleta">boleta</tp:taxon-name-part></tp:taxon-name></italic> sp. nov. and <italic><tp:taxon-name><tp:taxon-name-part taxon-name-part-type="genus" reg="Hoploscopa">H.</tp:taxon-name-part> <tp:taxon-name-part taxon-name-part-type="species" reg="pseudometacrossa">pseudometacrossa</tp:taxon-name-part></tp:taxon-name></italic> sp. nov.</p></tp:treatment-sec><tp:treatment-sec sec-type="etymology" id="SECID0EQMGK"><title>Etymology.</title><p>From the Latin <italic>jubatus</italic>, having a mane, referring to the dense hair covering on the inner side of the valva in male genitalia.</p></tp:treatment-sec><tp:treatment-sec sec-type="remarks" id="SECID0EYMGK"><title>Remarks.</title><p>This species is the only one known from the genus to exhibit a pronounced sexual dimorphism.</p><fig id="F13" position="float" orientation="portrait"><object-id xmlns:xlink="http://www.w3.org/1999/xlink" content-type="doi" xlink:type="simple">10.3897/zookeys.907.36563.figures91-94</object-id><object-id xmlns:xlink="http://www.w3.org/1999/xlink" content-type="arpha" xlink:type="simple">78786389-4965-5C17-B4B8-0C4808BCD6C6</object-id><label>Figures 91–94.</label><caption><p>Female genitalia features of <italic><tp:taxon-name><tp:taxon-name-part taxon-name-part-type="genus" reg="Hoploscopa">Hoploscopa</tp:taxon-name-part></tp:taxon-name></italic>. <bold>91</bold><italic><tp:taxon-name><tp:taxon-name-part taxon-name-part-type="genus" reg="Hoploscopa">Hoploscopa</tp:taxon-name-part> <tp:taxon-name-part taxon-name-part-type="species" reg="parvimacula">parvimacula</tp:taxon-name-part></tp:taxon-name></italic> sp. nov., paratype, TL551 ♀ <bold>92</bold><italic><tp:taxon-name><tp:taxon-name-part taxon-name-part-type="genus" reg="Hoploscopa">Hoploscopa</tp:taxon-name-part> <tp:taxon-name-part taxon-name-part-type="species" reg="kinabaluensis">kinabaluensis</tp:taxon-name-part></tp:taxon-name></italic> sp. nov., TL674 ♀ <bold>93</bold><italic><tp:taxon-name><tp:taxon-name-part taxon-name-part-type="genus" reg="Hoploscopa">Hoploscopa</tp:taxon-name-part> <tp:taxon-name-part taxon-name-part-type="species" reg="luteomacula">luteomacula</tp:taxon-name-part></tp:taxon-name></italic>, paratype, GU prep. Nuss 743 ♀ <bold>94</bold><italic><tp:taxon-name><tp:taxon-name-part taxon-name-part-type="genus" reg="Hoploscopa">Hoploscopa</tp:taxon-name-part> <tp:taxon-name-part taxon-name-part-type="species" reg="obliqua">obliqua</tp:taxon-name-part></tp:taxon-name></italic>, paratype, TL656 ♀.</p></caption><graphic xmlns:xlink="http://www.w3.org/1999/xlink" xlink:href="zookeys-907-001-g013.jpg" position="float" orientation="portrait" xlink:type="simple" id="oo_375768.jpg"><uri content-type="original_file" xlink:type="simple">https://binary.pensoft.net/fig/375768</uri></graphic></fig></tp:treatment-sec><tp:treatment-sec><!--Section generated to contain objects referenced in tp:taxon-treatment.--><fig id="F1" position="float" orientation="portrait"><object-id xmlns:xlink="http://www.w3.org/1999/xlink" content-type="doi" xlink:type="simple">10.3897/zookeys.907.36563.figures1-3</object-id><object-id xmlns:xlink="http://www.w3.org/1999/xlink" content-type="arpha" xlink:type="simple">34E780F6-60CC-5B75-8B5A-A1483A236099</object-id><label>Figures 1–3.</label><caption><p>Habitus, venation and forewing pattern in <italic><tp:taxon-name><tp:taxon-name-part taxon-name-part-type="genus" reg="Hoploscopa">Hoploscopa</tp:taxon-name-part></tp:taxon-name></italic>. <bold>1</bold> Habitus of <italic><tp:taxon-name><tp:taxon-name-part taxon-name-part-type="genus" reg="Hoploscopa">Hoploscopa</tp:taxon-name-part> <tp:taxon-name-part taxon-name-part-type="species" reg="matheae">matheae</tp:taxon-name-part></tp:taxon-name></italic> sp. nov., holotype, ♀, Malaysia, Sabah, Kundasang, Kinabalu Mt. Lodge veranda, <named-content xmlns:xlink="http://www.w3.org/1999/xlink" content-type="dwc:verbatimCoordinates" xlink:type="simple"><named-content content-type="geo-json" specific-use="{&#34;type&#34;:&#34;Point&#34;,&#34;coordinates&#34;:[116.534342,6.011708]}" id="NCID0EA3AE" xlink:type="simple">6°0'42.15"N, 116°32'3.63"E</named-content></named-content>, 1570 m (T. Léger &amp; R. Mally) (genitalia on slide TL315 ♀) <bold>2</bold> wing venation of <italic><tp:taxon-name><tp:taxon-name-part taxon-name-part-type="genus" reg="Hoploscopa">Hoploscopa</tp:taxon-name-part></tp:taxon-name></italic> species: <italic><tp:taxon-name><tp:taxon-name-part taxon-name-part-type="genus" reg="Hoploscopa">H.</tp:taxon-name-part> <tp:taxon-name-part taxon-name-part-type="species" reg="jubata">jubata</tp:taxon-name-part></tp:taxon-name></italic> sp. nov., paratype, ♂, Papua New Guinea, Morobe Prov., nr Bulolo, Mt Susu Nat. Res., <italic><tp:taxon-name><tp:taxon-name-part taxon-name-part-type="genus" reg="Araucaria">Araucaria</tp:taxon-name-part></tp:taxon-name></italic> For., 975 m, 27–28 Aug 1983 (S. Miller) (wing preparation TL706) <bold>3</bold> nomenclature used for description of forewing pattern of <italic><tp:taxon-name><tp:taxon-name-part taxon-name-part-type="genus" reg="Hoploscopa">Hoploscopa</tp:taxon-name-part></tp:taxon-name></italic> spp. Abbreviations: <abbrev xmlns:xlink="http://www.w3.org/1999/xlink" xlink:title="basal patch" id="ABBRID0EJ4AE" xlink:type="simple">bp</abbrev> (basal patch), <abbrev xmlns:xlink="http://www.w3.org/1999/xlink" xlink:title="basal streak" id="ABBRID0EN4AE" xlink:type="simple">bs</abbrev> (basal streak), <abbrev xmlns:xlink="http://www.w3.org/1999/xlink" xlink:title="costal field" id="ABBRID0ER4AE" xlink:type="simple">cf</abbrev> (costal field), <abbrev xmlns:xlink="http://www.w3.org/1999/xlink" xlink:title="distal discoidal stigmata" id="ABBRID0EV4AE" xlink:type="simple">dds</abbrev> (distal discoidal stigma), <abbrev xmlns:xlink="http://www.w3.org/1999/xlink" xlink:title="median cubital patch" id="ABBRID0EZ4AE" xlink:type="simple">mcp</abbrev> (median cubital patch), <abbrev xmlns:xlink="http://www.w3.org/1999/xlink" xlink:title="median discoidal stigma" id="ABBRID0E44AE" xlink:type="simple">mds</abbrev> (median discoidal stigma), <abbrev xmlns:xlink="http://www.w3.org/1999/xlink" xlink:title="median cubital patc" id="ABBRID0EB5AE" xlink:type="simple">mdp</abbrev> (median dorsal patch), <abbrev xmlns:xlink="http://www.w3.org/1999/xlink" xlink:title="proximal discoidal stigmata" id="ABBRID0EF5AE" xlink:type="simple">pds</abbrev> (proximal discoidal stigma), <abbrev xmlns:xlink="http://www.w3.org/1999/xlink" xlink:title="postmedian area" id="ABBRID0EJ5AE" xlink:type="simple">pma</abbrev> (postmedian area), <abbrev xmlns:xlink="http://www.w3.org/1999/xlink" xlink:title="postmedian line" id="ABBRID0EN5AE" xlink:type="simple">pml</abbrev> (postmedian line), <abbrev xmlns:xlink="http://www.w3.org/1999/xlink" xlink:title="postmedian patch" id="ABBRID0ER5AE" xlink:type="simple">pmp</abbrev> (postmedian patch), <abbrev xmlns:xlink="http://www.w3.org/1999/xlink" xlink:title="subterminal field" id="ABBRID0EV5AE" xlink:type="simple">sbf</abbrev> (subterminal field), <abbrev xmlns:xlink="http://www.w3.org/1999/xlink" xlink:title="subterminal line" id="ABBRID0EZ5AE" xlink:type="simple">sbl</abbrev> (subterminal line).</p></caption><graphic xmlns:xlink="http://www.w3.org/1999/xlink" xlink:href="zookeys-907-001-g001.jpg" position="float" orientation="portrait" xlink:type="simple" id="oo_375756.jpg"><uri content-type="original_file" xlink:type="simple">https://binary.pensoft.net/fig/375756</uri></graphic></fig><fig id="F4" position="float" orientation="portrait"><object-id xmlns:xlink="http://www.w3.org/1999/xlink" content-type="doi" xlink:type="simple">10.3897/zookeys.907.36563.figures34-45</object-id><object-id xmlns:xlink="http://www.w3.org/1999/xlink" content-type="arpha" xlink:type="simple">99B30A31-B9DD-50BA-931D-CE8259EAC9E1</object-id><label>Figures 34–45.</label><caption><p>Forewing of <italic><tp:taxon-name><tp:taxon-name-part taxon-name-part-type="genus" reg="Hoploscopa">Hoploscopa</tp:taxon-name-part></tp:taxon-name></italic> species. <bold>34</bold><italic><tp:taxon-name><tp:taxon-name-part taxon-name-part-type="genus" reg="Hoploscopa">Hoploscopa</tp:taxon-name-part> <tp:taxon-name-part taxon-name-part-type="species" reg="ignitamaculae">ignitamaculae</tp:taxon-name-part></tp:taxon-name></italic> sp. nov., paratype, ♂, North Sulawesi, Danau Mooat, east of Kotamobagu, 1000 m, 30–31.iii.2000 (A. Kallies &amp; C. Zorn) (genitalia on slide TL509 ♂) <bold>35</bold><italic><tp:taxon-name><tp:taxon-name-part taxon-name-part-type="genus" reg="Hoploscopa">Hoploscopa</tp:taxon-name-part> <tp:taxon-name-part taxon-name-part-type="species" reg="albomaculata">albomaculata</tp:taxon-name-part></tp:taxon-name></italic> sp. nov., paratype, ♀, Indonesia, North Sulawesi, Danau Mooat, east of Kotamobagu, 1000 m, 25–26.iii. 2000, (A. Kallies &amp; C. Zorn) (genitalia on slide TL540 ♀) <bold>36</bold><italic><tp:taxon-name><tp:taxon-name-part taxon-name-part-type="genus" reg="Hoploscopa">Hoploscopa</tp:taxon-name-part> <tp:taxon-name-part taxon-name-part-type="species" reg="sumatrensis">sumatrensis</tp:taxon-name-part></tp:taxon-name></italic> sp. nov., holotype, ♂, Indonesia, Sumatra-Holzweg, 25 km SSW-Pematangsiantar, road to Prapat, 6–26.i.1996 (A. Kallies) (genitalia on slide TL755 ♂) <bold>37</bold><italic><tp:taxon-name><tp:taxon-name-part taxon-name-part-type="genus" reg="Hoploscopa">Hoploscopa</tp:taxon-name-part> <tp:taxon-name-part taxon-name-part-type="species" reg="mallyi">mallyi</tp:taxon-name-part></tp:taxon-name></italic> sp. nov., paratype, ♂, Malaysia, Sabah, Mt Kinabalu, Mesilau, 2000 m, 14–17.xi.2006 (W. Mey &amp; K. Ebert) <bold>38</bold><italic><tp:taxon-name><tp:taxon-name-part taxon-name-part-type="genus" reg="Hoploscopa">Hoploscopa</tp:taxon-name-part> <tp:taxon-name-part taxon-name-part-type="species" reg="gracilis">gracilis</tp:taxon-name-part></tp:taxon-name></italic> sp. nov., holotype, ♂, Indonesia, Sumatra-Holzweg, 25 km SSW-Pematangsiantar, road to Prapat, 13.ii.1996 (A. Kallies) (genitalia on slide TL754 ♂) <bold>39</bold><italic><tp:taxon-name><tp:taxon-name-part taxon-name-part-type="genus" reg="Hoploscopa">Hoploscopa</tp:taxon-name-part> <tp:taxon-name-part taxon-name-part-type="species" reg="agtuuganonensis">agtuuganonensis</tp:taxon-name-part></tp:taxon-name></italic> sp. nov., holotype, ♀, Philippines, Mindanao, Mt Agtuuganon, 1050 m, 28.v–7.vi.1996 (W. Mey) (genitalia on slide TL616 ♀) <bold>40</bold><italic><tp:taxon-name><tp:taxon-name-part taxon-name-part-type="genus" reg="Hoploscopa">Hoploscopa</tp:taxon-name-part> <tp:taxon-name-part taxon-name-part-type="species" reg="boleta">boleta</tp:taxon-name-part></tp:taxon-name></italic> sp. nov., paratype, ♀, Papua New Guinea, Morobe, Mt Kaindi, 2360 m, 3.x.1992 (V. O. Becker) (genitalia on slide TL448 ♀) <bold>41</bold><italic><tp:taxon-name><tp:taxon-name-part taxon-name-part-type="genus" reg="Hoploscopa">Hoploscopa</tp:taxon-name-part> <tp:taxon-name-part taxon-name-part-type="species" reg="pseudometacrossa">pseudometacrossa</tp:taxon-name-part></tp:taxon-name></italic> sp. nov., holotype, ♀, Papua New Guinea, W. Hhl, Prv, near Mt. Hagen, Kuk Ag, Res. Sta., 1600 m, 19–20.viii.1983 (Scott E. &amp; Pamela Miller) (genitalia on slide TL689 ♀) <bold>42</bold><italic><tp:taxon-name><tp:taxon-name-part taxon-name-part-type="genus" reg="Hoploscopa">Hoploscopa</tp:taxon-name-part> <tp:taxon-name-part taxon-name-part-type="species" reg="metacrossa">metacrossa</tp:taxon-name-part></tp:taxon-name></italic> Hampson, ♀, Papua New Guinea, Morobe Province, near Bulolo, Mt Susu National Reserve, <italic><tp:taxon-name><tp:taxon-name-part taxon-name-part-type="genus" reg="Araucaria">Araucaria</tp:taxon-name-part></tp:taxon-name></italic> forest, 975 m, 27–28.viii.1983 (S. Miller). <bold>43</bold><italic><tp:taxon-name><tp:taxon-name-part taxon-name-part-type="genus" reg="Hoploscopa">Hoploscopa</tp:taxon-name-part> <tp:taxon-name-part taxon-name-part-type="species" reg="jubata">jubata</tp:taxon-name-part></tp:taxon-name></italic> sp. nov., paratype, ♂, Papua New Guinea, Morobe Province, near Bulolo, Mt Susu National Reserve, <italic><tp:taxon-name><tp:taxon-name-part taxon-name-part-type="genus" reg="Araucaria">Araucaria</tp:taxon-name-part></tp:taxon-name></italic> forest, 975 m, 27–28.viii.1983 (S. Miller) <bold>44</bold><italic><tp:taxon-name><tp:taxon-name-part taxon-name-part-type="genus" reg="Hoploscopa">Hoploscopa</tp:taxon-name-part> <tp:taxon-name-part taxon-name-part-type="species" reg="jubata">jubata</tp:taxon-name-part></tp:taxon-name></italic> sp. nov. , paratype, ♀, Morobe Province, near Bulolo, Mt Susu National Reserve, <italic><tp:taxon-name><tp:taxon-name-part taxon-name-part-type="genus" reg="Araucaria">Araucaria</tp:taxon-name-part></tp:taxon-name></italic> forest, 975 m, 27–28.viii.1983 (S. Miller) <bold>45</bold> Hindwing scent organ in <italic><tp:taxon-name><tp:taxon-name-part taxon-name-part-type="genus" reg="Hoploscopa">Hoploscopa</tp:taxon-name-part> <tp:taxon-name-part taxon-name-part-type="species" reg="metacrossa">metacrossa</tp:taxon-name-part></tp:taxon-name></italic>. Paratype, ♂, Papua New Guinea, Morobe Province, Wau, 1200 m, 8–14.xii.1976 (G. F. Hevel &amp; R. E. Dietz) (genitalia on slide TL443 ♂).</p></caption><graphic xmlns:xlink="http://www.w3.org/1999/xlink" xlink:href="zookeys-907-001-g004.jpg" position="float" orientation="portrait" xlink:type="simple" id="oo_375759.jpg"><uri content-type="original_file" xlink:type="simple">https://binary.pensoft.net/fig/375759</uri></graphic></fig><fig id="F11" position="float" orientation="portrait"><object-id xmlns:xlink="http://www.w3.org/1999/xlink" content-type="doi" xlink:type="simple">10.3897/zookeys.907.36563.figures82-86</object-id><object-id xmlns:xlink="http://www.w3.org/1999/xlink" content-type="arpha" xlink:type="simple">CD3FAAFD-162C-56D5-A29B-8E464BC3053E</object-id><label>Figures 82–86.</label><caption><p>Male genitalia and abdomen features of <italic><tp:taxon-name><tp:taxon-name-part taxon-name-part-type="genus" reg="Hoploscopa">Hoploscopa</tp:taxon-name-part></tp:taxon-name></italic>. <bold>82</bold><italic><tp:taxon-name><tp:taxon-name-part taxon-name-part-type="genus" reg="Hoploscopa">Hoploscopa</tp:taxon-name-part> <tp:taxon-name-part taxon-name-part-type="species" reg="jubata">jubata</tp:taxon-name-part></tp:taxon-name></italic> sp. nov., paratype, TL542 ♂ <bold>83</bold> Tympanal organs of <italic><tp:taxon-name><tp:taxon-name-part taxon-name-part-type="genus" reg="Hoploscopa">Hoploscopa</tp:taxon-name-part> <tp:taxon-name-part taxon-name-part-type="species" reg="sumatrensis">sumatrensis</tp:taxon-name-part></tp:taxon-name></italic> sp. nov., paratype, TL538 ♂ <bold>84</bold> Male tympanal organs of <italic><tp:taxon-name><tp:taxon-name-part taxon-name-part-type="genus" reg="Hoploscopa">Hoploscopa</tp:taxon-name-part> <tp:taxon-name-part taxon-name-part-type="species" reg="metacrossa">metacrossa</tp:taxon-name-part></tp:taxon-name></italic>, TL472 ♂ <bold>85</bold> Sternite VIII of <tp:taxon-name><tp:taxon-name-part taxon-name-part-type="genus" reg="Hoploscopa">Hoploscopa</tp:taxon-name-part> <tp:taxon-name-part taxon-name-part-type="uncertainty-rank">sp. near</tp:taxon-name-part> <tp:taxon-name-part taxon-name-part-type="species" reg="isarogensis">isarogensis</tp:taxon-name-part></tp:taxon-name>, TL626 ♂ <bold>86</bold> Sternite VIII of <italic><tp:taxon-name><tp:taxon-name-part taxon-name-part-type="genus" reg="Hoploscopa">Hoploscopa</tp:taxon-name-part> <tp:taxon-name-part taxon-name-part-type="species" reg="metacrossa">metacrossa</tp:taxon-name-part></tp:taxon-name></italic>, TL443 ♂. Abbreviations: <abbrev xmlns:xlink="http://www.w3.org/1999/xlink" xlink:title="Tympanic bridge" id="ABBRID0E4VFK" xlink:type="simple">tb</abbrev> (tympanic bridge), <abbrev xmlns:xlink="http://www.w3.org/1999/xlink" xlink:title="Tympanic drum" id="ABBRID0EBWFK" xlink:type="simple">td</abbrev> (tympanic drum), <abbrev xmlns:xlink="http://www.w3.org/1999/xlink" xlink:title="Tympanic depressions broad" id="ABBRID0EFWFK" xlink:type="simple">tdp</abbrev> (tympanic depression), <abbrev xmlns:xlink="http://www.w3.org/1999/xlink" xlink:title="Tympanum subtriangular" id="ABBRID0EJWFK" xlink:type="simple">tm</abbrev> (tympanum), <abbrev xmlns:xlink="http://www.w3.org/1999/xlink" xlink:title="Transverse ridge" id="ABBRID0ENWFK" xlink:type="simple">tr</abbrev> (transverse ridge).</p></caption><graphic xmlns:xlink="http://www.w3.org/1999/xlink" xlink:href="zookeys-907-001-g011.jpg" position="float" orientation="portrait" xlink:type="simple" id="oo_375766.jpg"><uri content-type="original_file" xlink:type="simple">https://binary.pensoft.net/fig/375766</uri></graphic></fig><fig id="F20" position="float" orientation="portrait"><object-id xmlns:xlink="http://www.w3.org/1999/xlink" content-type="doi" xlink:type="simple">10.3897/zookeys.907.36563.figures119-122</object-id><object-id xmlns:xlink="http://www.w3.org/1999/xlink" content-type="arpha" xlink:type="simple">2FDA8F29-1958-589B-986C-864870F331CE</object-id><label>Figures 119–122.</label><caption><p>Female genitalia features of <italic><tp:taxon-name><tp:taxon-name-part taxon-name-part-type="genus" reg="Hoploscopa">Hoploscopa</tp:taxon-name-part></tp:taxon-name></italic>. <bold>119</bold><italic><tp:taxon-name><tp:taxon-name-part taxon-name-part-type="genus" reg="Hoploscopa">Hoploscopa</tp:taxon-name-part> <tp:taxon-name-part taxon-name-part-type="species" reg="boleta">boleta</tp:taxon-name-part></tp:taxon-name></italic> sp. nov., paratype, TL448 ♀ <bold>120</bold><italic><tp:taxon-name><tp:taxon-name-part taxon-name-part-type="genus" reg="Hoploscopa">Hoploscopa</tp:taxon-name-part> <tp:taxon-name-part taxon-name-part-type="species" reg="pseudometacrossa">pseudometacrossa</tp:taxon-name-part></tp:taxon-name></italic> sp. nov., paratype, TL435 ♀ <bold>121</bold><italic><tp:taxon-name><tp:taxon-name-part taxon-name-part-type="genus" reg="Hoploscopa">Hoploscopa</tp:taxon-name-part> <tp:taxon-name-part taxon-name-part-type="species" reg="metacrossa">metacrossa</tp:taxon-name-part></tp:taxon-name></italic>, paratype, TL446 ♀ <bold>122</bold><italic><tp:taxon-name><tp:taxon-name-part taxon-name-part-type="genus" reg="Hoploscopa">Hoploscopa</tp:taxon-name-part> <tp:taxon-name-part taxon-name-part-type="species" reg="jubata">jubata</tp:taxon-name-part></tp:taxon-name></italic> sp. nov., paratype, TL445 ♀.</p></caption><graphic xmlns:xlink="http://www.w3.org/1999/xlink" xlink:href="zookeys-907-001-g020.jpg" position="float" orientation="portrait" xlink:type="simple" id="oo_375775.jpg"><uri content-type="original_file" xlink:type="simple">https://binary.pensoft.net/fig/375775</uri></graphic></fig></tp:treatment-sec></tp:taxon-treatment>
