# Supplementary material for: Twenty-six new species of Hoploscopa (Lepidoptera, Crambidae) from South-East Asia revealed by morphology and DNA barcoding
Source: Zookeys. 2020 Jan 29;907:1–99. doi: 10.3897/zookeys.907.36563 (PMC7002455; doi:10.3897/zookeys.907.36563)
Supplement: Supplementary material 2 [file zookeys-907-001-s002.xls]

## Sheet: Tabelle1
Gene	Fragment N°	Fragment length (length without primers between brackets)	Primer	Overlap with preceding fragment	Overlap with following fragment	Tm used	Sequence	References
COI – Barcode part	1a	371 (325)	LepF1	-	83bp	49°	ATTCAACCAATCATAAAGATATTGG	Hebert et. al. 2004
			K699				WGGGGGGTAAACTGTTCATCC	http://www.nymphalidae.net/Molecular.htm
COI – Barcode part	1b	464 (416)	f220	83bp	-	49°	CCYGAYATAGCYTTYCCMCGAA	This study
			LepR1				TAAACTTCTGGATGTCCAAAAAATCA	Hebert et. al. 2004
COI – Barcode part	A	228 (181)	LepF1	-	42bp	49°	ATTCAACCAATCATAAAGATATTGG	Hebert et. al. 2004
			r181				GWACTARTCAATTTCCRAATCC	This study
COI – Barcode part	B	228 (186)	f118	42bp	83bp	49°	ACYATTGTWACAGCYCAYGCT	This study
			K699				WGGGGGGTAAACTGTTCATCC	http://www.nymphalidae.net/Molecular.htm
COI – Barcode part	C	233 (185)	f220	83bp	37bp	49°	CCYGAYATAGCYTTYCCMCGAA	This study
			r427				GTTGTAATAAARTTAATDGCYCCTAA	This study
COI – Barcode part	D	210 (167)	f367	37bp	36bp	49°	AGAGGWAGHTCWGTAGATTTAGC	This study
			r557				ARTATDGTAATAGCTCCHGCTA	This study
COI – Barcode part	E	188 (137)	f496	36bp	-	49°	CCWYTATTTATTTGAGCTGTWGGAA	This study
			LepR1				TAAACTTCTGGATGTCCAAAAAATCA	Hebert et. al. 2004
