# Supplementary material for: Twenty-six new species of Hoploscopa (Lepidoptera, Crambidae) from South-East Asia revealed by morphology and DNA barcoding
Source: Zookeys. 2020 Jan 29;907:1–99. doi: 10.3897/zookeys.907.36563 (PMC7002455; doi:10.3897/zookeys.907.36563)
Supplement: Supplementary material 3 [file zookeys-907-001-s003.xlsx]

## Sheet: Feuille1
Dataset	Study	Voucher no#	Genus	Species	Origin	Collection	LepF1/LepR1	Fragm 1a (LepF1/K699)	Fragm 1b (f220/LepR1)	Fragm. A (LepF1/r181)	Fragm. B (f118/K699)	Fragm. C (f220/r427)	Fragm. D (f367/r557)	Fragm. E (f496/LepR1)	COI barcode length (bp)	GenBank accession number	BOLD sample ID	Tissue
COI final dataset	This study	MTD7415	Hoploscopa	agtuuganonensis	PHIL: Mindanao, Mt Agtuuganon, 126.205833E 7.781389N, 1050m, 7.6.1996 (W. Mey)	ZMHB	-	X	OK						416	LR699226FT	HOPLO080-19	abdomen
	This study	MTD7416	Hoploscopa	agtuuganonensis	PHIL: Mindanao, Mt Agtuuganon, 126.205833E 7.781389N, 1050m, 7.6.1996 (W. Mey)	ZMHB	-	OK	OK						614	LR699227FT	HOPLO081-19	abdomen
	This study	MTD7434	Hoploscopa	albipuncta	MALAYSIA: Sabah, Mesilau Nature Resort, 116.596111E 6.044722N, 2000m, 17.11.2006 (W. Mey & K. Ebert)	ZMHB	OK								526	LR699228FT	HOPLO003-19	abdomen
	This study	MTD7430	Hoploscopa	albipuncta MOTU 2	PHIL: Luzon, Mt Province, Bontoc, Barlig, 121.149413E 17.076131N 1650m, 15.11.1997 (W. Mey, K. Ebert & M. Nuss)	ZMHB	-	OK	OK						614	LR699229FT	HOPLO001-19	abdomen
	This study	MTD8247	Hoploscopa	anacantha	INDONESIA: North Sulawesi, Danau Mooat, near Kotamobagu, 1200m, 27-28.ix.1985	NHMUK	-	OK	X	OK	OK	OK	OK	X	528	LR699230FT	HOPLO082-19	abdomen
	This study	MTD8255	Hoploscopa	anamesa	VANUATU: Aneityum Island, Agathis Camp, 1150’, 21.vii.1971 (G. Robinson)	NHMUK	-	X	X	X	X	OK	OK	OK	341	LR699231FT	HOPLO093-19	abdomen
	This study	MTD8250	Hoploscopa	astrapias	FIJI: Viti Levu, 2700’, Nandarivatu, 14.ix.1955 (H. Simmonds)	NHMUK	-	X	X	X	X	OK	OK	OK	415	LR699232FT	HOPLO094-19	abdomen
	This study	LEP3159	Hoploscopa	boleta	PNG: Morobe Prov., near Wau, Mt. Kaindi, 2360m, 27-28.vii.1983 (S. E. & P. M. Miller)	USNM	-	OK	X			OK	OK	OK	649	LR699233FT	HOPLO043-19	abdomen
	This study	LEP3160	Hoploscopa	boleta	PNG: Morobe Prov., Mt Kaindi, 2360m, 3.x.1992 (V. O. Becker)	USNM	-	OK	X			OK	X	OK	561	LR699234FT	HOPLO044-19	abdomen
	This study	LEP3168	Hoploscopa	boleta	PNG: Morobe Prov., Mt. Kaindi, 2360m, 3.x.1992 (V. O. Becker)	USNM	-	OK	X			OK	OK	OK	658	LR699235FT	HOPLO045-19	abdomen
	This study	LEP3066	Hoploscopa	cynodonta	MALAYSIA: Sabah, Kinabalu Park HQ, junction Kiau View- and Pandanus Trail, 6°0'32.84"N 116°32'14.94"E, 1690m, UV light, 07.06.2015 (T. Léger & R. Mally)	MTD	OK								614	LR699236FT	HOPLO031-19	abdomen
	This study	MTD7425	Hoploscopa	cynodonta	MALAYSIA: Sabah, Tawau, Tawau Hills National Park, 117.952219E 4.436889N, 11.27.2006 (W. Mey & K. Ebert)	ZMHB	OK								548	LR699237FT	HOPLO030-19	abdomen
	This study	MTD7419	Hoploscopa	danaoensis	PHIL: Leyte, Ormoc, Lake Danao, 124.69E 11.06N, 650m, 17.4.1997 (W. Mey & W. Speidel)	ZMHB	-	OK	OK						617	LR699238FT	HOPLO077-19	abdomen
	This study	MTD8142	Hoploscopa	danaoensis	PHIL: Leyte, Ormoc, Lake Danao, 124.69E 11.06N, 650m, 17.4.1997 (W. Mey & W. Speidel)	ZMHB	-	OK	OK						620	LR699239FT	HOPLO079-19	abdomen
	This study	MTD8139	Hoploscopa	danaoensis MOTU 2	PHIL: Negros, Patag, Lake Danao, 1400m, 21.5.1996 (W. Mey)	ZMHB	-	OK	OK						638	LR699240FT	HOPLO091-19	abdomen
	This study	MTD8140	Hoploscopa	danaoensis MOTU 2	PHIL: Negros, Patag, Lake Danao, 1400m, 21.5.1996 (W. Mey)	ZMHB	-	OK	OK						416	LR699241FT	HOPLO092-19	abdomen
	This study	MTD7417	Hoploscopa	danaoensis MOTU 3	PHIL: Mindanao, Mt Agtuuganon, 126.205833E 7.781389N, 1050m, 7.6.1996 (W. Mey)	ZMHB	-	OK	OK						614	LR699242FT	HOPLO076-19	abdomen
	This study	LEP3203	Hoploscopa	gracilis	INDONESIA: Sumatra, Sipirok, 1450m, 27-28.i.1995 (A. Kallies)	MTD	X	OK	OK						630	LR699243FT	HOPLO054-19	abdomen
	This study	LEP3204	Hoploscopa	gracilis	INDONESIA: Sumatra, Dairi Ost a, near Sumbul, 2°46’N 98°32’E, 1670m, 20.ii.1999 (U. Buchsbaum)	MTD	OK								516	LR699244FT	HOPLO055-19	abdomen
	This study	MTD7876	Hoploscopa	gracilis	INDONESIA: Sumatra, Sipirok, 99.25E 1.6N, 1450m (A. Kallies)	MTD	-	OK	OK						612	LR699245FT	HOPLO056-19	abdomen
	This study	MTD8256	Hoploscopa	gracilis	INDONESIA: Sumatra, Mount Sibayak, ca. 1900 müNN, 03°14’19N/098°29’52E, 02.03.2002 (U. Buchsbaum)	MTD	-	OK	OK						580	LR699246FT	HOPLO057-19	abdomen
	This study	LEP3217	Hoploscopa	ignitamaculae	INDONESIA: North Sulawesi, Danau Mooat, east of Kotamobagu, 1150m, 30-31.iii.2000 (A. Kallies & S. Naumann)	MTD	OK								517	LR699247FT	HOPLO051-19	abdomen
	This study	MTD7422	Hoploscopa	isarogensis	PHIL: Luzon, Pangil, Laguna Pangil, 121.436735E 14.358491N, 50m, 4.11.1997 (W. Mey & W. Speidel)	ZMHB	-	OK	OK						614	LR699248FT	HOPLO018-19	abdomen
	This study	MTD7418	Hoploscopa	isarogensis MOTU 2	PHIL: Leyte, Ormoc, Lake Danao, 124.69E 11.06N, 650m, 17.4.1997 (W. Mey & W. Speidel)	ZMHB	-	OK	OK						615	LR699249FT	HOPLO090-19	abdomen
	This study	MTD8143	Hoploscopa	isarogensis MOTU 2	PHIL: Leyte, Ormoc, Lake Danao, 124.69E 11.06N, 650m, 17.4.1997 (W. Mey & W. Speidel)	ZMHB	-	OK	OK						618	LR699250FT	HOPLO084-19	abdomen
	This study	MTD8144	Hoploscopa	isarogensis MOTU 2	PHIL: Leyte, Ormoc, Lake Danao, 124.69E 11.06N, 650m, 17.4.1997 (W. Mey & W. Speidel)	ZMHB	-	OK	OK						638	LR699251FT	HOPLO085-19	abdomen
	This study	MTD8145	Hoploscopa	isarogensis MOTU 2	PHIL: Leyte, Ormoc, Lake Danao, 124.69E 11.06N, 650m, 17.4.1997 (W. Mey & W. Speidel)	ZMHB	-	OK	OK						614	LR699252FT	HOPLO086-19	abdomen
	This study	MTD8146	Hoploscopa	isarogensis MOTU 2	PHIL: Leyte, Ormoc, Lake Danao, 124.69E 11.06N, 650m, 17.4.1997 (W. Mey & W. Speidel)	ZMHB	-	OK	OK						622	LR699253FT	HOPLO087-19	abdomen
	This study	MTD8147	Hoploscopa	isarogensis MOTU 2	PHIL: Leyte, Ormoc, Lake Danao, 124.69E 11.06N, 650m, 17.4.1997 (W. Mey & W. Speidel)	ZMHB	-	OK	OK						617	LR699254FT	HOPLO088-19	abdomen
	This study	MTD8148	Hoploscopa	isarogensis MOTU 2	PHIL: Leyte, Ormoc, Lake Danao, 124.69E 11.06N, 650m, 17.4.1997 (W. Mey & W. Speidel)	ZMHB	-	OK	OK						638	LR699255FT	HOPLO089-19	abdomen
	This study	LEP3164	Hoploscopa	jubata	PNG: Morobe Prov., near Bulolo, Mt Susu Nat. Res., 975m., 27-28.viii.1983, Araucaria Forest (S. Miller)	USNM	-	OK	X			OK	OK	OK	574	LR699256FT	HOPLO046-19	abdomen
	This study	LEP3165	Hoploscopa	jubata	PNG: Morobe Prov., near Bulolo, Mt Susu Nat. Res., 975m., 27-28.viii.1983, Araucaria Forest (S. Miller)	USNM	-	OK	OK			OK	OK	X	658	LR699257FT	HOPLO047-19	abdomen
	This study	LEP3214	Hoploscopa	kelama	INDONESIA: North Sulawesi, Danau Mooat, east of Kotamobagu, 1150m, 30-31.iii.2000 (A. Kallies & S. Naumann)	MTD	OK	OK	OK						637	LR699258FT	HOPLO061-19	abdomen
	This study	LEP3215	Hoploscopa	kelama	INDONESIA: North Sulawesi, Danau Mooat, east of Kotamobagu, 1150m, 30-31.iii.2000 (A. Kallies & S. Naumann)	MTD	-	OK	OK						620	LR699259FT	HOPLO062-19	abdomen
	This study	MTD7878	Hoploscopa	kelama	INDONESIA: North Sulawesi, Danau Moat, east of Kotamobagu, 124.45E 0.75N, 1000m (A. Kallies & C. Zorn)	MTD	-	OK	OK						586	LR699260FT	HOPLO060-19	abdomen
	This study	LEP3064	Hoploscopa	kinabaluensis MOTU 1	MALAYSIA: Sabah, Kundasang, Kinabalu Mt. Lodge veranda, 6°0'42.15"N 116°32'3.63"E, 1570 m, at light, 16.06.2015 (T. Léger & R. Mally)	MTD	OK								563	LR699261FT	HOPLO020-19	abdomen
	This study	LEP3065	Hoploscopa	kinabaluensis MOTU 1	MALAYSIA: Sabah, Kinabalu Park HQ, Timpohon Gate, 700 m from Liwagu Trail starting Point, near Liwagu River, 6°1'40"N 116°32'59"E, 1700 m, 18.06.2015 (T. Léger & R. Mally)	MTD	OK								609	LR699262FT	HOPLO021-19	abdomen
	This study	MTD7882	Hoploscopa	kinabaluensis MOTU 1	MALAYSIA: Sabah, Kundasang, Kinabalu Park HQ, junction Kiau View and Pandanus trail, 116.5375E 6.009167N, 1690m (T. Léger & R. Mally)	MTD	OK								605	LR699263FT	HOPLO022-19	abdomen
	This study	MTD7887	Hoploscopa	kinabaluensis MOTU 1	MALAYSIA: Sabah, Kundasang, 200m before Kinabalu Mountain Lodge, 6°0’37’’N 116°32’0’’E, 1535m, UV light, 03.vi.2015 (T. Léger & R. Mally)	MTD	OK								546	LR699264FT	HOPLO023-19	abdomen
	This study	MTD7889	Hoploscopa	kinabaluensis MOTU 1	MALAYSIA: Sabah, Kundasang, Kinabalu Mt. Lodge veranda, 6°0'42.15"N 116°32'3.63"E, 1570 m, at light, 16.06.2015 (T. Léger & R. Mally)	MTD	OK								561	LR699265FT	HOPLO024-19	abdomen
	This study	MTD7893	Hoploscopa	kinabaluensis MOTU 1	MALAYSIA: Sabah, Kinabalu Park HQ, Timpohon Gate, 700 m from Liwagu Trail starting Point, near Liwagu River, 6°1'40"N 116°32'59"E, 1700 m, 18.06.2015 (T. Léger & R. Mally)	MTD	X	OK	OK						613	LR699266FT	HOPLO027-19	legs
	This study	MTD7897	Hoploscopa	kinabaluensis MOTU 1	MALAYSIA: Sabah, Kinabalu Park HQ, Timpohon Gate, 300 m from Liwagu Trail starting Point, 6°1'41"N 116°32'54"E, 1820m, 18.06.2015 (T. Léger & R. Mally)	MTD	OK								560	LR699267FT	HOPLO028-19	legs
	This study	MTD7891	Hoploscopa	kinabaluensis MOTU 2	MALAYSIA: Sabah, Kinabalu Park HQ, Timpohon Gate, 700 m from Liwagu Trail starting Point, near Liwagu River, 6°1'40"N 116°32'59"E, 1700 m, 18.06.2015 (T. Léger & R. Mally)	MTD	OK								603	LR699268FT	HOPLO025-19	abdomen
	This study	MTD7892	Hoploscopa	kinabaluensis MOTU 2	MALAYSIA: Sabah, Kinabalu Park HQ, Timpohon Gate, 700 m from Liwagu Trail starting Point, near Liwagu River, 6°1'40"N 116°32'59"E, 1700 m, 18.06.2015 (T. Léger & R. Mally)	MTD	X	OK	OK						594	LR699269FT	HOPLO026-19	legs
	This study	MTD8232	Hoploscopa	kinabaluensis MOTU 2	MALAYSIA: Sabah, Gunong Monkobo, dipterocarp forest, 116.56E 5.48N, 975m, 7-13.viii.1987 (K. Tuck)	NHMUK	X	OK	X			OK	OK	OK	613	LR699270FT	HOPLO029-19	abdomen
	This study	LEP3195	Hoploscopa	luteomacula MOTU 2	MALAYSIA: Sabah, Kundasang, road 200m before Kinabalu Mt. Lodge, 6°0'37.38"N 116°32'0.35"E, 1535m, 03.05.2015 (T. Léger & R. Mally)	MTD	OK								608	LR699271FT	HOPLO066-19	abdomen
	This study	MTD8234	Hoploscopa	luteomacula MOTU 2	BRUNEI: Ulu Temburong, LP 298, GR838892, 300m, 26-30.iv.1989 (K. Tuck)	NHMUK	-	OK	X			OK	OK	X	495	LR699272FT	HOPLO067-19	abdomen
	This study	LEP124	Hoploscopa	mallyi	MALAYSIA: Sabah, Kinabalu HQ, 1600m, 10-13.xi.2006 (W. Mey & K. Ebert)	ZMHB	OK								582	LR699273FT	HOPLO004-19	abdomen
	This study	LEP3197	Hoploscopa	mallyi	MALAYSIA: Sabah, Kinabalu Park HQ, ca. 300M from starting point of Kiau View Trail, 6°0'25"N 116°32'21"E, 1160m, UV light, 06.06.2015 (Leger & Mally)	MTD	OK								613	LR699274FT	HOPLO005-19	abdomen
	This study	MTD7426	Hoploscopa	matheae	MALAYSIA: Sabah, Tawau, Tawau Hills National Park, 117.952219E 4.436889N, 11.27.2006 (W. & M. Mey)	ZMHB	OK								593	LR699275FT	HOPLO006-19	abdomen
	This study	MTD8244	Hoploscopa	matheae MOTU 2	W-MALAYSIA: Pahang, Cameron Highlands, Gunung Brinchang, 15-23.viii.1986 (G. Robinson)	NHMUK	-	X	X	OK	OK	OK	OK	X	600	LR699276FT	HOPLO007-19	abdomen
	This study	LEP3163	Hoploscopa	metacrossa	PNG: Morobe Prov., Wau, 1200m, 8-14.xii.1976 (G. F. Hevel & R. E. Dietz)	USNM	-	OK	X			OK	OK	OK	611	LR699277FT	HOPLO095-19	abdomen
	This study	LEP3166	Hoploscopa	metacrossa	PNG: Morobe Prov., Wau, Wau Ecol. Inst., 25-31.vii.1983, 1200m, Montane Forest (S. E. & P. M. Miller)	USNM	-	OK	X			OK	OK	OK	658	LR699278FT	HOPLO096-19	abdomen
	This study	MTD8252	Hoploscopa	nauticorum	SAMOA: Upolu Island, Tiavi, 1800’, 24.viii.1974 (G. Robinson)	NHMUK	-	X	X	X	X	OK	OK	OK	463	LR699279FT	HOPLO097-19	abdomen
	This study	MTD8253	Hoploscopa	nauticorum	SAMOA: Upolu Island, Tiavi, 1800’, 24.viii.1974 (G. Robinson)	NHMUK	-	X	X	OK	X	X	OK	OK	449	LR699280FT	HOPLO098-19	abdomen
	This study	LEP3162	Hoploscopa	niveofascia	PNG: Morobe Prov., near Bulolo, Mt Susu Nat. Res., 975m., 27-28.viii.1983, Araucaria Forest (S. Miller)	USNM	-	OK	X			OK	OK	OK	658	LR699281FT	HOPLO042-19	abdomen
	This study	MTD7431	Hoploscopa	pangrangoensis	INDONESIA: Java, Bogor, 106.929159E 6.783761S, 1625m, 20.2.1996 (Siniaev & Afonin)	ZMHB	-	X	OK						416	LR699282FT	HOPLO073-19	abdomen
	This study	MTD7884	Hoploscopa	parvimacula	MALAYSIA: Sabah, Mesilau logging site, 400m before entrance to Mesilau Nature Reserve, 6°2'21.97"N 116°35'54.12"E, 1930 m, UV light, 02.06.2015 (T. Léger & R. Mally)	MTD	OK								553	LR699283FT	HOPLO010-19	abdomen
	This study	MTD7886	Hoploscopa	parvimacula	MALAYSIA: Sabah, Mesilau Nature Resort, 01.06.2015 (T. Léger & R. Mally)	MTD	OK								558	LR699284FT	HOPLO012-19	legs
	This study	MTD7888	Hoploscopa	parvimacula	MALAYSIA: Sabah, Mesilau logging site, 400m before entrance to Mesilau Nature Reserve, 6°2'21.97"N 116°35'54.12"E, 1930 m, UV light, 01.06.2015 (T. Léger & R. Mally)	MTD	X	OK	OK						614	LR699285FT	HOPLO013-19	legs
	This study	MTD7890	Hoploscopa	parvimacula	MALAYSIA: Sabah, Kundasang, Kinabalu Mt. Lodge veranda, 6°0'42.15"N 116°32'3.63"E, 1570 m, at light, 17.06.2015 (T. Léger & R. Mally)	MTD	OK								604	LR699286FT	HOPLO014-19	abdomen
	This study	MTD7895	Hoploscopa	parvimacula	MALAYSIA: Sabah, Kinabalu Park HQ, Timpohon Gate, 300 m from Liwagu Trail starting Point, 6°1'41"N 116°32'54"E, 1820m, 18.06.2015 (T. Léger & R. Mally)	MTD	X	OK	OK						611	LR699287FT	HOPLO015-19	legs
	This study	MTD7896	Hoploscopa	parvimacula	MALAYSIA: Sabah, Kinabalu Park HQ, Timpohon Gate, 300 m from Liwagu Trail starting Point, 6°1'41"N 116°32'54"E, 1820m, 18.06.2015, leg. Leger & Mally	MTD	X	OK	OK						613	LR699288FT	HOPLO016-19	legs
	This study	MTD8229	Hoploscopa	parvimacula MOTU 2	W-MALAYSIA: Pahang, Cameron Highlands, Gunong Brinchang, 1800m, 26.x.1989 (G. Robinson & M. Tobin)	NHMUK	-	X	X	X	X	OK	OK	OK	367	LR699289FT	HOPLO008-19	abdomen
	This study	LEP3155	Hoploscopa	pseudometacrossa	PNG: Western Highland Prov., nr Mt. Hagen, Kuk Ag Res. Sta., 1600m, 19-20.viii.1983 (S. E. & P. Miller)	USNM	-	OK	X			OK	OK	OK	657	LR699290FT	HOPLO048-19	abdomen
	This study	LEP3161	Hoploscopa	pseudometacrossa	PNG: Western Highland Prov., nr Mt. Hagen, Kuk Ag Res. Sta., 1600m, 19-20.viii.1983 (S. E. & P. Miller)	USNM	-	OK	X			OK	OK	OK	654	LR699291FT	HOPLO049-19	abdomen
	This study	MTD8249	Hoploscopa	quadripuncta	INDONESIA: Seram, Gunung Kobipoto, north slopes, 570m, lowland forest, viii-ix.1987 (J. Holloway)	NHMUK	-	X	X	OK	OK	OK	X	OK	509	LR699292FT	HOPLO099-19	abdomen
	This study	LEP3158	Hoploscopa	semifascia	PNG: Morobe Prov., Wau, Wau Ecol. Inst., 24-26.viii.1983, 1360m (S. E. & P. M. Miller)	USNM	-	OK	X			OK	X	OK	468	LR699293FT	HOPLO101-19	abdomen
	This study	MTD8242	Hoploscopa	semifascia	PNG: Southern Highlands Prov., Bosavi, 2300ft, 6.i.1986 (D. Agassiz)	NHMUK	-	X	OK	X	OK				519	LR699294FT	HOPLO100-19	abdomen
	This study	MTD7894	Hoploscopa	sepanggi	MALAYSIA: Sabah, Kinabalu Park HQ, Timpohon Gate, 300 m from Liwagu Trail starting Point, 6°1'41"N 116°32'54"E, 1820m, 18.06.2015 (T. Léger & R. Mally)	MTD	OK								562	LR699295FT	HOPLO017-19	legs
	This study	MTD8243	Hoploscopa	sp.	PNG: Southern Highlands Prov., Tari, 5300ft, 1.i.1986 (D. Agassiz)	NHMUK	-	OK	X			X	X	OK	382	LR699296FT	HOPLO053-19	abdomen
	This study	MTD8238	Hoploscopa	sp. near ignitamaculae	INDONESIA: North Sulawesi, Danau Mooat, near Kotamobagu, 1200m, 27-28.ix.1985	NHMUK	-	OK	X			OK	OK	OK	615	LR699297FT	HOPLO050-19	abdomen
	This study	LEP3156	Hoploscopa	subvariegata	PNG: Morobe Prov., Mt. Kaindi, 2360m, 3.x.1992 (V. O. Becker)	USNM	-	OK	X			OK	OK	OK	613	LR699298FT	HOPLO102-19	abdomen
	This study	LEP3205	Hoploscopa	sumatrensis MOTU 1	INDONESIA: Sumatra, 25 km SSW-Pematangsiantar Strasse nach Prapat, 6-26.i.1995 (A. Kallies)	MTD	-	OK	OK						623	LR699299FT	HOPLO038-19	abdomen
	This study	MTD7880	Hoploscopa	sumatrensis MOTU 1	INDONESIA: Sumatra, Asahan Huta Padang, 99.26E 2.785N, 251m (E. W. Diehl)	MTD	-	OK	OK						599	LR699300FT	HOPLO037-19	abdomen
	This study	MTD8257	Hoploscopa	sumatrensis MOTU 1	INDONESIA: Sumatra, 25 km SSW-Pematangsiantar Strasse nach Prapat, 6-26.i.1995 (A. Kallies)	MTD	-	OK	OK						501	LR699301FT	HOPLO039-19	abdomen
	This study	MTD8260	Hoploscopa	sumatrensis MOTU 1	INDONESIA: Sumatra, 25 km SSW-Pematangsiantar Strasse nach Prapat, 6-26.i.1995 (A. Kallies)	MTD	-	OK	OK						518	LR699302FT	HOPLO040-19	abdomen
	This study	MTD8262	Hoploscopa	sumatrensis MOTU 1	INDONESIA: Sumatra, 25 km SSW-Pematangsiantar Strasse nach Prapat, 6-26.i.1995 (A. Kallies)	MTD	-	OK	OK						610	LR699303FT	HOPLO041-19	abdomen
	This study	MTD9119	Hoploscopa	sumatrensis MOTU 1	INDONESIA: Sumatra, 25 km SSW-Pematangsiantar Strasse nach Prapat, 6-26.i.1995 (A. Kallies)	MTD	-	OK	OK						638	LR699304FT	HOPLO034-19	abdomen
	This study	MTD9120	Hoploscopa	sumatrensis MOTU 1	INDONESIA: Sumatra, 25 km SSW-Pematangsiantar Strasse nach Prapat, 6-26.i.1995 (A. Kallies)	MTD	-	OK	OK						638	LR699305FT	HOPLO035-19	abdomen
	This study	MTD9121	Hoploscopa	sumatrensis MOTU 1	INDONESIA: Sumatra, 25 km SSW-Pematangsiantar Strasse nach Prapat, 6-26.i.1995 (A. Kallies)	MTD	-	OK	OK						577	LR699306FT	HOPLO036-19	legs
	This study	MTD8258	Hoploscopa	sumatrensis MOTU 2	INDONESIA: Sumatra, 25 km SSW-Pematangsiantar Strasse nach Prapat, 6-26.i.1995 (A. Kallies)	MTD	-	OK	OK						630	LR699307FT	HOPLO032-19	abdomen
	This study	LEP3206	Hoploscopa	titika	INDONESIA: Sumatra, Holzweg 25km SSW-Pematangsiantar Straße nach Prapat, LF, 13.ii.1996 (A. Kallies)	MTD	OK								561	LR699308FT	HOPLO064-19	abdomen
	This study	MTD7427	Hoploscopa	ypsilon	PHIL: Luzon, Mt Province, Bontoc, Chatol, 121.199089E 17.077205N, 2100m, 18.11.1997 (W. Mey, K. Ebert & M. Nuss)	ZMHB	-	OK	OK						614	LR699309FT	HOPLO068-19	abdomen
	This study	MTD7428	Hoploscopa	ypsilon	PHIL: Luzon, Mt Province, Bontoc, Chatol, 121.199089E 17.077205N, 2100m, 18.11.1997 (W. Mey, K. Ebert & M. Nuss)	ZMHB	-	OK	OK						614	LR699310FT	HOPLO069-19	abdomen
	This study	MTD7429	Hoploscopa	ypsilon	PHIL: Luzon, Mt Province, Bontoc, Barlig, 121.149413E 17.076131N 1650m, 15.11.1997 (W. Mey, K. Ebert & M. Nuss)	ZMHB	-	OK	OK						613	LR699311FT	HOPLO070-19	abdomen
	Mally et al., 2017	BC_MTD_LEP3002	Hoploscopa	albipuncta	MALAYSIA: Sabah, Kinabalu Park HQ, Timpohon Gate, UV light, 18.06.2015 (T. Léger & R. Mally)	MTD	OK								614	KY080443	BC_MTD_LEP3002	abdomen
	Mally et al., 2017	BC_MTD_LEP01428	Hoploscopa	albomaculata	INDONESIA: North Sulawesi, Danau Mooat, east of Kotamobagu, 1000m, 30-31.iii.2000 (A. Kallies &S. Naumann)	MTD	OK								658	JN272555	BC_MTD_LEP01428	legs
	Mally et al., 2017	BC_MTD_LEP01429	Hoploscopa	albomaculata	INDONESIA: North Sulawesi, Danau Mooat, east of Kotamobagu, 1000m, 25-26.iii.2000, at light, leg. A. Kallies & C. Zorn	MTD	OK								658	JN272556	BC_MTD_LEP01429	legs
	Mally et al., 2017	BC_MTD_LEP01425	Hoploscopa	ignitamaculae	INDONESIA: North-Sulawesi, Tangkoko-Batuangus-Dua-Saudara Reserve, near Batuputih, primary forest, 600m, 21.iii.2000 (A. Kallies & C. Zorn)	MTD	OK								658	JN272552	BC_MTD_LEP01425	legs
	Mally et al., 2017	BC_MTD_LEP01426	Hoploscopa	ignitamaculae	INDONESIA: North Sulawesi, Danau Mooat, east of Kotamobagu, 1000m, 30-31.iii.2000 (A. Kallies &S. Naumann)	MTD	OK								658	JN272553	BC_MTD_LEP01426	legs
	Mally et al., 2017	BC_MTD_LEP01427	Hoploscopa	ignitamaculae	INDONESIA: North-Sulawesi, Tangkoko-Batuangus-Dua-Saudara Reserve, near Batuputih, primary forest, 600m, 21.iii.2000 (A. Kallies & C. Zorn)	MTD	OK								658	JN272554	BC_MTD_LEP01427	legs
	Mally et al., 2017	BC_MTD_LEP01430	Hoploscopa	isarogensis	PHIL: South Luzon, Mt isarogis, 13°40’ N 123°20’E, 530m, submontane forest, 22.iii.2000 (M. Nuss)	MTD	OK								658	JN272557	BC_MTD_LEP01430	legs
	Mally et al., 2017	BC_MTD_LEP01431	Hoploscopa	isarogensis	PHIL: South Luzon, Mt isarogis, 13°40’ N 123°20’E, 530m, submontane forest, 22.iii.2000 (M. Nuss)	MTD	OK								658	JN272558	BC_MTD_LEP01431	legs
	Mally et al., 2017	BC_MTD_LEP01419	Hoploscopa	luteomacula	INDONESIA: Sumatra, Barat, N-Padangpanjang, Mt. Singgalang, 2100m, 10-11.ii.1996 (A. Kallies)	MTD	OK								658	KX843698	BC_MTD_LEP01419	legs
	Mally et al., 2017	BC_MTD_LEP3006	Hoploscopa	mallii	MALAYSIA: Sabah	MTD	OK								631	KY080444	BC_MTD_LEP3006	abdomen
	Mally et al., 2017	BC_MTD_LEP3004	Hoploscopa	matheae	MALAYSIA: Sabah, Kinabalu Mountain Lodge, 13.06.2015 (T. Léger & R. Mally)	MTD	OK								627	KY080440	BC_MTD_LEP3004	abdomen
	Mally et al., 2017	BC_MTD_LEP3003	Hoploscopa	parvimacula	MALAYSIA: Sabah, Mesilau Nature Resort, 01.06.2015 (T. Léger & R. Mally)	MTD	OK								613	KY080445	BC_MTD_LEP3003	abdomen
	Mally et al., 2017	BC_MTD_LEP01421	Hoploscopa	sp. near sumatrensis	INDONESIA: Sumatra, Barat, N-Padangpanjang, Mt Singgalang 2100m, 10-11.ii.1996 (A. Kallies)	MTD	OK								658	JN272550	BC_MTD_LEP01421	legs
	Mally et al., 2017	BC_ZMBN_LEP00081	Hoploscopa	sp_larva	MALAYSIA: Sabah, Mount Kinabalu National Park, Mesilau, western edge of Mt Kinabalu Golf Club, 6°01′38′′N 116°35′32′′E, 1680 m, 13.vi.2015 (T. Léger & R. Mally)	ZMBN	OK								655	KY080442	BC_ZMBN_LEP00081	whole body
	Mally et al., 2017	BC_MTD_LEP01422	Hoploscopa	sumatrensis MOTU 2	INDONESIA: Sumatra, Holzweg 25km SSW-Pematangsiantar Straße nach Prapat, 6.-26.i.1995 (A. Kallies)	MTD	OK								658	JN272551	BC_MTD_LEP01422	legs
	Miller et al., 2015	USNM_ENT_00739200	Hoploscopa	gombongi	PNG: Morobe Prov., Yawan village, 146.083333E 6.166667S, 1700m, 10.09.2012 (M. Rimandai, S. Sau, A. Kinibel, M. Jimbudo)	USNM	OK								654	KP850535	USNM_ENT_00739200	legs
	Miller et al., 2015	USNM_ENT_00739238	Hoploscopa	gombongi	PNG: Morobe Prov., Yawan village, 146.083333E 6.166667S, 1700m, 10.09.2012 (M. Rimandai, S. Sau, A. Kinibel, M. Jimbudo)	USNM	OK								654	KP850401	USNM_ENT_00739238	legs
	Miller et al., 2015	USNM_ENT_00739216	Hoploscopa	gombongi	PNG: Morobe Prov., Yawan village, 146.083333E 6.166667S, 1700m, 10.09.2012 (B. Gewa, J. Kua, S. Sau, A. Kinibel)	USNM	OK								654	KP850086	USNM_ENT_00739216	legs
	Miller et al., 2015	USNM_ENT_00665932	Hoploscopa	obliqua	PNG: Madang Prov., Wanang village, 05° 15’S 145° 17’E, 12.06.2007 (Auga, Molem, Tamtiai, Lilip, Ibalim, Posman, Rimandai, Brus, Novotny, Hrcek)	USNM	OK								654	KX783025	USNM_ENT_00665932	legs
	Miller et al., 2015	USNM_ENT_00514731	Hoploscopa	obliqua	PNG: Madang Prov., Wanang village, 05° 15’S 145° 17’E, 12.06.2007 (Auga, Molem, Tamtiai, Lilip, Ibalim, Posman, Rimandai, Brus, Novotny, Hrcek)	USNM	OK								654	KX783027	USNM_ENT_00514731	legs
	Miller et al., 2015	USNM_ENT_00514750	Hoploscopa	obliqua	PNG: Madang Prov., Wanang village, 05° 15’S 145° 17’E, 12.06.2007 (Auga, Molem, Tamtiai, Lilip, Ibalim, Posman, Rimandai, Brus, Novotny, Hrcek)	USNM	OK								654	KX783026	USNM_ENT_00514750	legs
	Miller et al., 2015	USNM_ENT_00739239	Hoploscopa	sp.	PNG: Morobe Prov., Yawan village, 146.083333E 6.166667S, 1700m, 10.09.2012 (M. Rimandai, S. Sau, A. Kinibel, M. Jimbudo)	USNM	OK								627	KP850867	USNM_ENT_00739239	legs
	Miller et al., 2015	USNM_ENT_00739227	Hoploscopa	tonsepi	PNG: Morobe Prov., Yawan village, 146.083333E 6.166667S, 1700m, 13.10.2012 (J. Valeba, J. Auga, M. Dilu, F. Philip, R. Lilip)	USNM	OK								654	KP850609	USNM_ENT_00739227	legs
	Miller et al., 2015	USNM_ENT_00739208	Hoploscopa	tonsepi	PNG: Morobe Prov., Yawan village, 146.083333E 6.166667S, 1700m, 13.10.2012 (J. Valeba, J. Auga, M. Dilu, F. Philip, R. Lilip)	USNM	OK								654	KP850187	USNM_ENT_00739208	legs
	Miller et al., 2015	YAWCATCR0759	Hoploscopa	tonsepi	PNG: Morobe Prov., Yawan village, 146.083333E 6.166667S, 1700m, 17.11.2012 (J. Valeba, J. Auga, M. Dilu, F. Philip, R. Lilip)	USNM	OK								658	KX842727	YAWCATCR0759	legs
non-compliant COI barcodes	This study	MTD7421	Hoploscopa	danaoensis	PHIL: Leyte, Ormoc, Lake Danao, 124.69E 11.06N, 650m, 17.4.1997 (W. Mey & W. Speidel)	ZMHB	-	X	OK						416		HOPLO078-19	abdomen
deleted	This study	MTD7872	Hoploscopa	gombongi	PNG: Morobe Prov., Yawan village, 146.083333E 6.166667S, 1700m, 10.09.2012 (M. Rimandai, S. Sau, A. Kinibel, M. Jimbudo)	USNM	OK								461		HOPLO074-19	abdomen
deleted	This study	MTD8259	Hoploscopa	gracilis	INDONESIA: Sumatra, 25 km SSW-Pematangsiantar Strasse nach Prapat, 13.ii.1996 (A. Kallies)	MTD	-	X	OK						342		HOPLO058-19	abdomen
deleted	This study	MTD8239	Hoploscopa	gracilis	W-MALAYSIA: Pahang, Cameron Highlands, Gunong Brinchang, 1800m, 23-31.x.1989 (G. Robinson & M. Tobin)	NHMUK	-	X	X	OK	OK	X	X	OK	462		HOPLO059-19	abdomen
deleted	This study	LEP3218	Hoploscopa	ignitamaculae	INDONESIA: North Sulawesi, Danau Mooat, east of Kotamobagu, 1000m, 25-26.iii.2000(A. Kallies & C. Zorn)	MTD	OK								452		HOPLO052-19	abdomen
deleted	This study	MTD7423	Hoploscopa	isarogensis	PHIL: Mindoro, Mt. Iglit-Baco National Park, Mt Baco pass, 121.180408E 12.741742N, 1050m, 14.1.1998 (W. Mey & Samarita)	ZMHB	-	X	OK						416		HOPLO019-19	abdomen
deleted	This study	LEP3196	Hoploscopa	parvimacula	MALAYSIA: Sabah, Mesilau logging site, 400m before entrance to Mesilau Nature Reserve, 6°2'21.97"N 116°35'54.12"E, 1930 m, UV light, 02.06.2015 (T. Léger & R. Mally)	MTD	OK								442		HOPLO009-19	abdomen
deleted	This study	MTD7885	Hoploscopa	parvimacula	MALAYSIA: Sabah, Mesilau logging site, 400m before entrance to Mesilau Nature Reserve, 6°2'21.97"N 116°35'54.12"E, 1930 m, UV light, 02.06.2015 (T. Léger & R. Mally)	MTD	X	X	OK						415		HOPLO011-19	legs
deleted	This study	MTD7420	Hoploscopa	isarogensis MOTU 2	PHIL: Leyte, Ormoc, Lake Danao, 124.69E 11.06N, 650m, 17.4.1997 (W. Mey & W. Speidel)	ZMHB	-	OK	X						266		HOPLO083-19	abdomen
deleted	This study	MTD8236	Hoploscopa	sp. near luteomacula	W-MALAYSIA: Perak, Taiping, Maxwell’s Hill, 1150m, 18-20.x.1989 (G. S. Robinson & T. A. Tobin)	NHMUK		X	OK	X	X				408		HOPLO065-19	abdomen
deleted	This study	LEP3207	Hoploscopa	sp.	INDONESIA: Sumatra, Holzweg 2 25km SSW-Pematangsiantar Straße nach Prapat, 19.iii.1990 (E. W. Diehl)	MTD	-	OK	X						281		HOPLO063-19	abdomen
deleted	This study	MTD8261	Hoploscopa	sumatrensis MOTU 2	INDONESIA: Sumatra, 25 km SSW-Pematangsiantar Strasse nach Prapat, 13.ii.1996 (A. Kallies)	MTD	-	OK	OK						471		HOPLO033-19	abdomen
deleted	This study	MTD7873	Hoploscopa	tonsepi	PNG: Morobe Prov., Yawan village, 146.083333E 6.166667S, 1700m (B. Gewa, J. Kua, S. Sau, A. Kinibel)	USNM	OK								454		HOPLO075-19	abdomen
deleted	This study	MTD8137	Hoploscopa	ypsilon	PHIL: Luzon, Santa Fe, Bald Mountain, 1150m, 11-13.xi.1997 (W. Mey, K. Ebert & M. Nuss)	ZMHB	-	OK	X						261		HOPLO071-19	abdomen
deleted	This study	MTD8138	Hoploscopa	ypsilon	PHIL: Luzon, Mt Province, Barlig, 121.149413E 17.076131N 1650m, 15.11.1997 (W. Mey, K. Ebert & M. Nuss)	ZMHB	-	OK	X						285		HOPLO072-19	abdomen
