# Supplementary material for: Twenty-six new species of Hoploscopa (Lepidoptera, Crambidae) from South-East Asia revealed by morphology and DNA barcoding
Source: Zookeys. 2020 Jan 29;907:1–99. doi: 10.3897/zookeys.907.36563 (PMC7002455; doi:10.3897/zookeys.907.36563)
Supplement: Supplementary material 4 [file zookeys-907-001-s004.xlsx]

## Sheet: Sheet1
		Hoploscopa agtuuganonensis	Hoploscopa agtuuganonensis	Hoploscopa albipuncta		Hoploscopa albipuncta	Hoploscopa albomaculata		Hoploscopa anacantha	Hoploscopa anamesa	Hoploscopa astrapias	Hoploscopa boleta			Hoploscopa cynodonta		Hoploscopa danaoensis 1st MOTU		Hoploscopa danaoensis 2nd MOTU	Hoploscopa danaoensis 3rd MOTU		Hoploscopa gombongi			Hoploscopa gracilis				Hoploscopa ignitamaculae				Hoploscopa sp. near ignitamaculae	Hoploscopa isarogensis 1st MOTU			Hoploscopa isarogensis 2nd MOTU							Hoploscopa jubata		Hoploscopa kelama			Hoploscopa kinabaluensis 1st MOTU
		MTD7415	MTD7416	MTD7434	BC_MTD_LEP3002	MTD7430	BC_MTD_LEP01428	BC_MTD_LEP01429	MTD8247	MTD8255	MTD8250	LEP3159	LEP3160	LEP3168	MTD7425	LEP3066	MTD7419	MTD8142	MTD7417	MTD8139	MTD8140	USNM_ENT_00739200	USNM_ENT_00739238	USNM_ENT_00739216	LEP3203	LEP3204	MTD7876	MTD8256	LEP3217	BC_MTD_LEP01425	BC_MTD_LEP01426	BC_MTD_LEP01427	MTD8238	MTD7422	BC_MTD_LEP01430	BC_MTD_LEP01431	MTD8143	MTD8144	MTD8145	MTD8146	MTD8147	MTD8148	MTD7418	LEP3164	LEP3165	MTD7878	LEP3214	LEP3215	LEP3064
Hoploscopa agtuuganonensis	MTD7415_Mindanao-416bp
	MTD7416_Mindanao-614bp	0
Hoploscopa albipuncta 1st MOTU	MTD7434_Sabah-526bp	0.079619	0.10062
	BC_MTD_LEP3002_Sabah-614bp	0.079619	0.113131	0
Hoploscopa albipuncta 2nd MOTU	MTD7430_Luzon-614bp	0.06768	0.105972	0.045466	0.048685
Hoploscopa albomaculata	BC_MTD_LEP01428_Sulawesi-658bp	0.045784	0.068859	0.09521	0.109368	0.102255
	BC_MTD_LEP01429_Sulawesi-658bp	0.045784	0.068859	0.09521	0.109368	0.102255	0
Hoploscopa anacantha	MTD8247_Sulawesi-528bp	0.029623	0.062109	0.057355	0.06914	0.065808	0.042258	0.042258
Hoploscopa anamesa	MTD8255-341bp	0.047499	0.047499	0.064212	0.064212	0.062424	0.050753	0.050753	0.040942
Hoploscopa astrapias	MTD8250-415bp	0.069353	0.069353	0.072633	0.072633	0.064146	0.06768	0.06768	0.039294	0.039061
Hoploscopa boleta	LEP3159_New_Guinea-649bp	0.058999	0.087955	0.100727	0.117304	0.113618	0.090134	0.090134	0.049026	0.04583	0.059059
	LEP3160_New_Guinea-561bp	0.050702	0.07929	0.086518	0.10269	0.108072	0.084809	0.084809	0.045693	0.03449	0.052332	0
	LEP3168_New_Guinea-658bp	0.059059	0.088046	0.100834	0.11743	0.11552	0.091953	0.091953	0.049026	0.04583	0.062424	0	0
Hoploscopa cynodonta	MTD7425_Sabah-548bp	0.040901	0.057239	0.09004	0.09004	0.084809	0.0391	0.0391	0.026279	0.047546	0.067611	0.055713	0.050652	0.055713
	LEP3066_Sabah-614bp	0.040901	0.067198	0.09004	0.09888	0.090134	0.045602	0.045602	0.031025	0.047546	0.067611	0.067473	0.062298	0.067473	0.003044
Hoploscopa danaoensis 1st MOTU	MTD7419_Leyte-617bp	0.044079	0.073858	0.097246	0.113618	0.104665	0.070666	0.070666	0.047168	0.047546	0.065875	0.055657	0.053965	0.057297	0.042468	0.05228
	MTD8142_Leyte-620bp	0.044079	0.073858	0.097246	0.113618	0.104665	0.070666	0.070666	0.047168	0.047546	0.065875	0.055657	0.053965	0.057297	0.042468	0.05228	0
Hoploscopa danaoensis 2nd MOTU	MTD7417_Mindanao-614bp	0.042426	0.072115	0.097349	0.11019	0.0908	0.063951	0.063951	0.039061	0.049174	0.064277	0.063951	0.063886	0.065607	0.047262	0.052227	0.038908	0.038908
Hoploscopa danaoensis 3rd MOTU	MTD8139_Leyte-638bp	0.0505	0.077047	0.102363	0.116925	0.113252	0.079127	0.079127	0.061858	0.055657	0.072484	0.068999	0.063951	0.070666	0.055378	0.060342	0.042051	0.042051	0.0501
	MTD8140_Leyte-416bp	0.0505	0.0505	0.08823	0.08823	0.079536	0.045647	0.045647	0.029449	0.055657	0.072484	0.045647	0.040779	0.047262	0.047215	0.047215	0.024665	0.024665	0.030965	0
Hoploscopa gombongi	USNM_ENT_00739200_New_Guinea-654bp	0.040779	0.058703	0.096939	0.111364	0.098985	0.075762	0.075762	0.060524	0.05249	0.062551	0.083104	0.076153	0.084809	0.055713	0.065808	0.05894	0.060586	0.05888	0.077205	0.0505
	USNM_ENT_00739238_New_Guinea-654bp	0.040779	0.058703	0.096939	0.111364	0.098985	0.075762	0.075762	0.060524	0.05249	0.062551	0.083104	0.076153	0.084809	0.055713	0.065808	0.05894	0.060586	0.05888	0.077205	0.0505	0
	USNM_ENT_00739216_New_Guinea-654bp	0.040779	0.058703	0.096939	0.111364	0.098985	0.075762	0.075762	0.060524	0.05249	0.062551	0.083104	0.076153	0.084809	0.055713	0.065808	0.05894	0.060586	0.05888	0.077205	0.0505	0	0
Hoploscopa gracilis	LEP3203_Sumatra-630bp	0.021567	0.045287	0.093581	0.107726	0.107612	0.082503	0.082503	0.073933	0.045967	0.066145	0.090323	0.081486	0.090323	0.054019	0.063951	0.065607	0.065607	0.073858	0.07553	0.0505	0.077205	0.077205	0.077205
	LEP3204_Sumatra-516bp	0.01999	0.034119	0.09004	0.09004	0.091664	0.058821	0.058821	0.053749	0.044299	0.064409	0.069282	0.06077	0.069282	0.050652	0.050652	0.052227	0.052227	0.060342	0.061983	0.048831	0.057066	0.057066	0.057066	0.001522
	MTD7876_Sumatra-612bp	0.021546	0.042051	0.088323	0.102363	0.105747	0.070522	0.070522	0.065408	0.045921	0.064409	0.081401	0.071029	0.081401	0.050702	0.060586	0.062234	0.062234	0.068789	0.070379	0.050449	0.065408	0.065408	0.065408	0.006105	0.004571
	MTD8256_Sumatra-580bp	0.020029	0.043731	0.086428	0.100408	0.100302	0.079127	0.079127	0.063821	0.039411	0.061018	0.076469	0.067819	0.076469	0.04583	0.055657	0.053911	0.053911	0.063692	0.065408	0.040739	0.07045	0.07045	0.07045	0.007652	0.004579	0.009181
Hoploscopa ignitamaculae	LEP3217_Sulawesi-517bp	0.04086	0.053911	0.09004	0.09004	0.082931	0.047309	0.047309	0.032636	0.065943	0.076232	0.076153	0.065875	0.076153	0.035982	0.039177	0.057239	0.057239	0.060463	0.057181	0.050601	0.057297	0.057297	0.057297	0.05888	0.057181	0.055545	0.053965
	BC_MTD_LEP01425_Sulawesi-658bp	0.04086	0.065541	0.09176	0.104109	0.09511	0.060463	0.060463	0.043904	0.065943	0.076232	0.090229	0.079701	0.090229	0.035982	0.048928	0.070666	0.070666	0.074085	0.07929	0.050601	0.07929	0.07929	0.07929	0.077443	0.057181	0.067198	0.07241	0
	BC_MTD_LEP01426_Sulawesi-658bp	0.04086	0.065541	0.09176	0.104109	0.09511	0.060463	0.060463	0.043904	0.065943	0.076232	0.090229	0.079701	0.090229	0.035982	0.048928	0.070666	0.070666	0.074085	0.07929	0.050601	0.07929	0.07929	0.07929	0.077443	0.057181	0.067198	0.07241	0	0
	BC_MTD_LEP01427_Sulawesi-658bp	0.04086	0.065541	0.09176	0.104109	0.09511	0.060463	0.060463	0.043904	0.065943	0.076232	0.090229	0.079701	0.090229	0.035982	0.048928	0.070666	0.070666	0.074085	0.07929	0.050601	0.07929	0.07929	0.07929	0.077443	0.057181	0.067198	0.07241	0	0	0
Hoploscopa sp. near ignitamaculae	MTD8238_Sulawesi-615bp	0.042553	0.07241	0.092146	0.104665	0.097555	0.048879	0.048879	0.027876	0.05249	0.06601	0.076232	0.070956	0.076232	0.031086	0.034286	0.062171	0.062171	0.050652	0.065342	0.040739	0.062424	0.062424	0.062424	0.070811	0.054019	0.067404	0.064081	0.035982	0.045738	0.045738	0.045738
Hoploscopa isarogensis 1st MOTU	MTD7422_Luzon-614bp	0.040982	0.068999	0.091953	0.104331	0.093779	0.047309	0.047309	0.027903	0.045967	0.066078	0.072783	0.069282	0.072783	0.024737	0.029507	0.059059	0.059059	0.054074	0.065541	0.044079	0.067611	0.067611	0.067611	0.06907	0.055657	0.065674	0.062424	0.04086	0.047404	0.047404	0.047404	0.036017
	BC_MTD_LEP01430_Luzon-658bp	0.040982	0.067335	0.090229	0.102581	0.092049	0.052227	0.052227	0.032668	0.045967	0.066078	0.078005	0.074467	0.078005	0.023171	0.02793	0.057413	0.059059	0.052437	0.070666	0.044079	0.075997	0.075997	0.075997	0.074161	0.054019	0.064016	0.069211	0.039255	0.052332	0.052332	0.052332	0.034422	0.001521
	BC_MTD_LEP01431_Luzon-658bp	0.040982	0.067335	0.090229	0.102581	0.092049	0.052227	0.052227	0.032668	0.045967	0.066078	0.078005	0.074467	0.078005	0.023171	0.02793	0.057413	0.059059	0.052437	0.070666	0.044079	0.075997	0.075997	0.075997	0.074161	0.054019	0.064016	0.069211	0.039255	0.052332	0.052332	0.052332	0.034422	0.001521	0
Hoploscopa isarogensis 2nd MOTU	MTD8143_Leyte-618bp	0.057413	0.084283	0.109484	0.116674	0.107726	0.052175	0.052175	0.037357	0.05249	0.066145	0.07584	0.072336	0.077523	0.034219	0.039023	0.070666	0.070666	0.065607	0.073858	0.053857	0.074313	0.074313	0.074313	0.077603	0.065741	0.074161	0.072559	0.053857	0.058821	0.058821	0.058821	0.047262	0.03577	0.034186	0.034186
	MTD8144_Leyte-638bp	0.057413	0.084283	0.109484	0.116674	0.107726	0.053803	0.053803	0.037357	0.05249	0.066145	0.077603	0.074085	0.07929	0.034219	0.039023	0.070666	0.070666	0.065607	0.080813	0.053857	0.082845	0.082845	0.082845	0.082845	0.065741	0.074161	0.077683	0.053857	0.060463	0.060463	0.060463	0.047262	0.03577	0.038985	0.038985	0
	MTD8145_Leyte-614bp	0.059059	0.08598	0.107726	0.114901	0.105972	0.053803	0.053803	0.037357	0.054128	0.067819	0.077523	0.074009	0.079208	0.035805	0.040618	0.072336	0.072336	0.067267	0.07553	0.055489	0.075997	0.075997	0.075997	0.07929	0.067404	0.07584	0.074237	0.055489	0.060463	0.060463	0.060463	0.048879	0.037357	0.03577	0.03577	0.001521	0.001521
	MTD8146_Leyte-622bp	0.057413	0.084283	0.109484	0.116674	0.107726	0.052175	0.052175	0.037357	0.05249	0.066145	0.07584	0.072336	0.077523	0.034219	0.039023	0.070666	0.070666	0.065607	0.073858	0.053857	0.075997	0.075997	0.075997	0.077603	0.065741	0.074161	0.072559	0.053857	0.058821	0.058821	0.058821	0.047262	0.03577	0.03577	0.03577	0	0	0.001521
	MTD8147_Leyte-617bp	0.057297	0.084109	0.109251	0.114655	0.105747	0.052071	0.052071	0.038946	0.054128	0.06768	0.077443	0.073933	0.079127	0.032572	0.03577	0.067198	0.067198	0.06713	0.073707	0.055378	0.074161	0.074161	0.074161	0.077443	0.065607	0.074009	0.07241	0.053749	0.058703	0.058703	0.058703	0.048782	0.03732	0.03732	0.03732	0.001521	0.001521	0.003044	0.001521
	MTD8148_Leyte-638bp	0.057413	0.084283	0.109484	0.116674	0.107726	0.053803	0.053803	0.037357	0.05249	0.066145	0.077603	0.074085	0.07929	0.034219	0.039023	0.070666	0.070666	0.065607	0.080813	0.053857	0.082845	0.082845	0.082845	0.082845	0.065741	0.074161	0.077683	0.053857	0.060463	0.060463	0.060463	0.047262	0.03577	0.038985	0.038985	0	0	0.001521	0	0.001521
	MTD7418_Leyte-615bp	0.057413	0.084283	0.109484	0.116674	0.107726	0.052175	0.052175	0.037357	0.05249	0.066145	0.07584	0.072336	0.077523	0.034219	0.039023	0.070666	0.070666	0.065607	0.073858	0.053857	0.074313	0.074313	0.074313	0.077603	0.065741	0.074161	0.072559	0.053857	0.058821	0.058821	0.058821	0.047262	0.03577	0.034186	0.034186	0	0	0.001521	0	0.001521	0
Hoploscopa jubata	LEP3164_New_Guinea-574bp	0.044123	0.070522	0.082931	0.09888	0.08679	0.063951	0.063951	0.047215	0.045875	0.053965	0.05249	0.050804	0.054128	0.047309	0.058821	0.045602	0.045602	0.048879	0.047121	0.031086	0.055545	0.055545	0.055545	0.070738	0.0556	0.067335	0.060647	0.049026	0.06077	0.06077	0.06077	0.057297	0.055545	0.053911	0.053911	0.063886	0.063886	0.063886	0.063886	0.062234	0.063886	0.063886
	LEP3165_New_Guinea-658bp	0.047404	0.073933	0.102581	0.119091	0.103018	0.06907	0.06907	0.052123	0.049174	0.062424	0.065943	0.064212	0.067611	0.052332	0.063951	0.048879	0.048879	0.053803	0.058703	0.035875	0.072336	0.072336	0.072336	0.081064	0.05894	0.070738	0.070811	0.057413	0.072708	0.072708	0.072708	0.060708	0.060647	0.065674	0.065674	0.06907	0.070738	0.070738	0.06907	0.067404	0.070738	0.06907	0
Hoploscopa kelama	MTD7878_North_Sulawesi-586bp	0.047404	0.078964	0.089946	0.10062	0.091664	0.050299	0.050299	0.040699	0.050702	0.077603	0.088046	0.081064	0.091568	0.048782	0.050449	0.075607	0.075607	0.063951	0.082248	0.057124	0.082588	0.082588	0.082588	0.08073	0.065408	0.077284	0.077443	0.050399	0.057009	0.057009	0.057009	0.052175	0.060586	0.05894	0.05894	0.070522	0.070522	0.072188	0.070522	0.068789	0.070522	0.070522	0.072484	0.079372
	LEP3214_North_Sulawesi-637bp	0.047404	0.079045	0.08823	0.10062	0.09511	0.051967	0.051967	0.0391	0.050702	0.077603	0.089946	0.082931	0.093483	0.047168	0.050449	0.079045	0.079045	0.062298	0.089292	0.057124	0.093092	0.093092	0.093092	0.087772	0.065474	0.079045	0.08437	0.048782	0.060342	0.060342	0.060342	0.052227	0.05894	0.060647	0.060647	0.068859	0.068859	0.070522	0.068859	0.06713	0.068859	0.068859	0.072559	0.081148	0.001521
	LEP3215_North_Sulawesi-620bp	0.047404	0.08073	0.089946	0.102363	0.093385	0.051967	0.051967	0.040699	0.050702	0.077603	0.089852	0.082845	0.093385	0.048782	0.052071	0.08073	0.08073	0.063951	0.083935	0.057124	0.087863	0.087863	0.087863	0.084196	0.06713	0.08073	0.080897	0.050399	0.060342	0.060342	0.060342	0.053857	0.060586	0.05894	0.05894	0.070522	0.070522	0.072188	0.070522	0.068789	0.070522	0.070522	0.074237	0.081148	0	0.001521
Hoploscopa kinabaluensis 1st MOTU	LEP3064_Sabah-563bp	0.032797	0.058762	0.090229	0.0993	0.088787	0.068859	0.068859	0.043992	0.052596	0.066145	0.062298	0.060586	0.062298	0.044035	0.045693	0.034186	0.034186	0.031025	0.046981	0.032636	0.052227	0.052227	0.052227	0.058821	0.048879	0.055489	0.05055	0.052175	0.060524	0.060524	0.060524	0.050652	0.052332	0.050702	0.050702	0.05888	0.05888	0.060524	0.05888	0.05888	0.05888	0.05888	0.05055	0.055545	0.060463	0.058821	0.060463
	LEP3065_Sabah-609bp	0.044123	0.072188	0.09541	0.104553	0.095713	0.077364	0.077364	0.047262	0.052543	0.069424	0.067267	0.065541	0.067267	0.050601	0.05228	0.037393	0.037393	0.035805	0.047028	0.032668	0.062234	0.062234	0.062234	0.068929	0.055545	0.065541	0.060524	0.057181	0.068929	0.068929	0.068929	0.058999	0.060708	0.059059	0.059059	0.067335	0.067335	0.068999	0.067335	0.065674	0.067335	0.067335	0.055489	0.060524	0.068859	0.068859	0.070522	0.001522
	MTD7882_Sabah-605bp	0.044123	0.072188	0.09541	0.104553	0.095713	0.077364	0.077364	0.047262	0.052543	0.069424	0.067267	0.065541	0.067267	0.050601	0.05228	0.037393	0.037393	0.035805	0.047028	0.032668	0.062234	0.062234	0.062234	0.068929	0.055545	0.065541	0.060524	0.057181	0.067267	0.067267	0.067267	0.058999	0.060708	0.059059	0.059059	0.067335	0.067335	0.068999	0.067335	0.065674	0.067335	0.067335	0.055489	0.060524	0.068859	0.068859	0.070522	0.001522
	MTD7887_Sabah-546bp	0.042468	0.062046	0.095511	0.097349	0.088601	0.063757	0.063757	0.035911	0.052596	0.069496	0.05888	0.057181	0.05888	0.048928	0.045693	0.029449	0.029449	0.030995	0.043774	0.032636	0.052227	0.052227	0.052227	0.055545	0.053857	0.052227	0.047309	0.055489	0.057181	0.057181	0.057181	0.049026	0.049026	0.047404	0.047404	0.05888	0.05888	0.060524	0.05888	0.05888	0.05888	0.05888	0.047262	0.052227	0.060402	0.058762	0.060402	0
	MTD7889_Sabah-561bp	0.045693	0.065342	0.098985	0.100834	0.092049	0.067062	0.067062	0.040739	0.055882	0.072858	0.063886	0.062171	0.063886	0.052175	0.048928	0.032604	0.032604	0.03577	0.046981	0.035805	0.055489	0.055489	0.055489	0.058821	0.057124	0.055489	0.047309	0.058762	0.060463	0.060463	0.060463	0.053911	0.05228	0.050652	0.050652	0.062171	0.062171	0.063821	0.062171	0.062171	0.062171	0.062171	0.0505	0.055489	0.065342	0.063692	0.065342	0.003044
	MTD7893_Sabah-613bp	0.042468	0.07045	0.095511	0.104665	0.095814	0.075607	0.075607	0.045602	0.052596	0.069496	0.06907	0.067335	0.06907	0.048928	0.050601	0.037393	0.037393	0.034186	0.046981	0.032636	0.060524	0.060524	0.060524	0.067198	0.053857	0.063821	0.058821	0.055489	0.068929	0.068929	0.068929	0.057297	0.058999	0.057355	0.057355	0.065607	0.065607	0.067267	0.065607	0.063951	0.065607	0.065607	0.055433	0.060463	0.06713	0.06713	0.068789	0
	MTD7897_Sabah-560bp	0.044123	0.063757	0.09541	0.097246	0.088508	0.065474	0.065474	0.039177	0.052543	0.069424	0.060524	0.058821	0.060524	0.050601	0.047356	0.032636	0.032636	0.034219	0.043818	0.032668	0.053911	0.053911	0.053911	0.05888	0.055545	0.055545	0.050601	0.057181	0.05888	0.05888	0.05888	0.052332	0.050702	0.049075	0.049075	0.060586	0.060586	0.062234	0.060586	0.060586	0.060586	0.060586	0.048928	0.053911	0.063757	0.062109	0.063757	0.001522
Hoploscopa kinabaluensis 2nd MOTU	MTD7891_Sabah-603bp	0.047309	0.077205	0.093877	0.104777	0.102908	0.077364	0.077364	0.048879	0.054238	0.074544	0.070738	0.065674	0.070738	0.048977	0.05228	0.040578	0.038985	0.042175	0.056724	0.035805	0.070522	0.070522	0.070522	0.068929	0.053911	0.065541	0.060586	0.062109	0.073933	0.073933	0.073933	0.062298	0.060708	0.059059	0.059059	0.074009	0.074009	0.075685	0.074009	0.072336	0.074009	0.074009	0.058762	0.063821	0.068859	0.068859	0.070522	0.01999
	MTD7892_Sabah-594bp	0.048928	0.07553	0.093877	0.104777	0.102908	0.075685	0.075685	0.048879	0.055882	0.076232	0.06907	0.064016	0.06907	0.048977	0.05228	0.038985	0.037393	0.040578	0.056724	0.037393	0.065474	0.065474	0.065474	0.065607	0.053911	0.062234	0.057239	0.060463	0.070594	0.070594	0.070594	0.05894	0.059059	0.057413	0.057413	0.072336	0.072336	0.074009	0.072336	0.072336	0.072336	0.072336	0.055489	0.062171	0.068859	0.067198	0.068859	0.01999
	MTD8232_Sabah-613bp	0.047309	0.077205	0.093877	0.104777	0.102908	0.077364	0.077364	0.048879	0.054238	0.074544	0.072484	0.067404	0.072484	0.048977	0.05228	0.042217	0.040618	0.042175	0.056724	0.035805	0.070522	0.070522	0.070522	0.068929	0.053911	0.065541	0.060586	0.062109	0.077364	0.077364	0.077364	0.062298	0.060708	0.059059	0.059059	0.074009	0.074009	0.075685	0.074009	0.072336	0.074009	0.074009	0.060402	0.065474	0.068859	0.068859	0.070522	0.01999
Hoploscopa luteomacula 1st MOTU	BC_MTD_LEP01419_Sumatra-658bp	0.053965	0.072262	0.097144	0.107956	0.107841	0.063886	0.063886	0.048734	0.047356	0.068999	0.054074	0.044255	0.054074	0.050601	0.053857	0.0505	0.052175	0.05055	0.065342	0.045511	0.074085	0.074085	0.074085	0.081148	0.064016	0.064081	0.069353	0.06914	0.081232	0.081232	0.081232	0.062234	0.058999	0.064081	0.064081	0.072262	0.075685	0.073933	0.074009	0.073933	0.075685	0.072262	0.052071	0.060402	0.078964	0.08073	0.08073	0.05055
Hoploscopa luteomacula 2nd MOTU	LEP3195_Sabah-608bp	0.040901	0.060586	0.106538	0.115645	0.104889	0.065674	0.065674	0.042468	0.03769	0.062488	0.058999	0.055657	0.058999	0.052332	0.057297	0.055489	0.055489	0.055489	0.066926	0.047121	0.057297	0.057297	0.057297	0.065741	0.059059	0.060708	0.06077	0.070811	0.074237	0.074237	0.074237	0.065741	0.060708	0.059059	0.059059	0.072336	0.072336	0.074009	0.072336	0.074009	0.072336	0.072336	0.05888	0.063951	0.077364	0.075685	0.077364	0.052227
	MTD8234_Brunei-495bp	0.024858	0.044079	0.074621	0.083277	0.078086	0.035982	0.035982	0.039177	0.031178	0.044167	0.044211	0.040942	0.044211	0.034388	0.039216	0.04082	0.04082	0.039216	0.050399	0.031056	0.044123	0.044123	0.044123	0.050702	0.044167	0.042553	0.047451	0.050702	0.057355	0.057355	0.057355	0.045738	0.037615	0.036017	0.036017	0.047215	0.047215	0.048831	0.047215	0.048831	0.047215	0.047215	0.042468	0.045738	0.05055	0.048928	0.05055	0.045693
Hoploscopa mallyi	LEP124_Sabah-582bp	0.021567	0.040459	0.084898	0.09541	0.09531	0.054019	0.054019	0.042511	0.050855	0.062743	0.064475	0.059239	0.064409	0.044211	0.049124	0.057239	0.057239	0.055545	0.057124	0.040779	0.05228	0.05228	0.05228	0.040499	0.030965	0.040459	0.038985	0.044079	0.05228	0.05228	0.05228	0.055825	0.045967	0.044344	0.044344	0.062424	0.062424	0.064081	0.062424	0.062424	0.062424	0.062424	0.050753	0.059059	0.065474	0.065541	0.067198	0.048879
	LEP3197_Sabah-613bp	0.021567	0.040459	0.086609	0.097144	0.097041	0.057297	0.057297	0.042511	0.050855	0.067819	0.074698	0.069353	0.074621	0.04583	0.050753	0.063886	0.063886	0.062171	0.063757	0.047262	0.053911	0.053911	0.053911	0.043688	0.034119	0.043645	0.042175	0.047309	0.055545	0.055545	0.055545	0.059119	0.049223	0.047594	0.047594	0.067473	0.067473	0.06914	0.067473	0.067473	0.067473	0.067473	0.057355	0.065741	0.07045	0.070522	0.072188	0.048879
	BC_MTD_LEP3006_Sabah-631bp	0.021567	0.040459	0.086609	0.097144	0.097041	0.060647	0.060647	0.045784	0.050855	0.067819	0.078167	0.072783	0.078086	0.04583	0.050753	0.063886	0.063886	0.062171	0.067062	0.047262	0.060463	0.060463	0.060463	0.046888	0.034119	0.043645	0.045421	0.047309	0.05888	0.05888	0.05888	0.059119	0.049223	0.05249	0.05249	0.067473	0.070883	0.06914	0.067473	0.067473	0.070883	0.067473	0.057355	0.06914	0.07045	0.073933	0.072188	0.048879
Hoploscopa matheae 1st MOTU	MTD7426_Sabah-593bp	0.032732	0.053803	0.089946	0.09888	0.086699	0.057297	0.057297	0.031208	0.046013	0.061018	0.055938	0.054238	0.055938	0.039333	0.040942	0.04082	0.04082	0.039216	0.050449	0.035875	0.049075	0.049075	0.049075	0.052123	0.045557	0.048831	0.047309	0.042426	0.047356	0.047356	0.047356	0.044167	0.041023	0.039411	0.039411	0.052385	0.052385	0.054019	0.052385	0.052385	0.052385	0.052385	0.044167	0.049075	0.065541	0.063886	0.065541	0.039177
	BC_MTD_LEP3004_Sabah-627bp	0.032732	0.053803	0.089946	0.10062	0.088415	0.05894	0.05894	0.032797	0.046013	0.061018	0.059299	0.057587	0.059299	0.039333	0.042553	0.047309	0.047309	0.039216	0.055378	0.035875	0.057355	0.057355	0.057355	0.057066	0.045557	0.050449	0.05055	0.042426	0.05228	0.05228	0.05228	0.04583	0.041023	0.044299	0.044299	0.054019	0.054019	0.054019	0.054019	0.054019	0.054019	0.052385	0.045784	0.052332	0.065541	0.065541	0.067198	0.039177
Hoploscopa matheae 2nd MOTU	MTD8244_WestMalaysia-600bp	0.024858	0.050601	0.072783	0.081486	0.083104	0.050601	0.050601	0.037578	0.040982	0.055769	0.060894	0.059179	0.060894	0.028067	0.032829	0.048879	0.048879	0.037578	0.058703	0.032668	0.053911	0.053911	0.053911	0.062109	0.042384	0.0505	0.055545	0.037653	0.052385	0.052385	0.052385	0.037653	0.039333	0.045875	0.045875	0.045738	0.047356	0.045738	0.045738	0.045738	0.047356	0.044123	0.04583	0.054074	0.052071	0.053695	0.053695	0.032765
Hoploscopa metacrossa	LEP3163_New_Guinea-611bp	0.045921	0.069211	0.10062	0.111484	0.090418	0.059119	0.059119	0.037615	0.039372	0.062488	0.062679	0.060894	0.064343	0.050753	0.055713	0.058999	0.058999	0.049124	0.057239	0.04086	0.067819	0.067819	0.067819	0.072633	0.059059	0.069211	0.064146	0.059179	0.069353	0.069353	0.069353	0.057413	0.052543	0.050906	0.050906	0.065741	0.065741	0.067404	0.065741	0.067404	0.065741	0.065741	0.042638	0.045875	0.070883	0.069211	0.070883	0.057413
	LEP3166_New_Guinea-658bp	0.045921	0.069211	0.10062	0.111484	0.090418	0.062488	0.062488	0.04086	0.039372	0.062488	0.066145	0.064343	0.067819	0.050753	0.055713	0.058999	0.060708	0.049124	0.065741	0.04086	0.07639	0.07639	0.07639	0.081316	0.059059	0.069211	0.071029	0.059179	0.072783	0.072783	0.072783	0.057413	0.052543	0.057587	0.057587	0.065741	0.06914	0.067404	0.067473	0.067404	0.06914	0.065741	0.042638	0.049174	0.070883	0.072633	0.072633	0.057413
Hoploscopa nauticorum	MTD8252-463bp	0.052543	0.065808	0.084545	0.084545	0.074467	0.059059	0.059059	0.04086	0.029594	0.047309	0.062551	0.055769	0.064212	0.050855	0.054128	0.054074	0.052437	0.055769	0.05894	0.047404	0.064146	0.064146	0.064146	0.06077	0.059059	0.060708	0.052385	0.062615	0.062615	0.062615	0.062615	0.055825	0.055995	0.054347	0.054347	0.062679	0.062679	0.064343	0.062679	0.064343	0.062679	0.062679	0.055769	0.057413	0.063951	0.065607	0.065607	0.054183
	MTD8253-449bp	0.039333	0.055657	0.049026	0.059059	0.047594	0.055769	0.055769	0.03449	0.02165	0.032797	0.06108	0.054292	0.062743	0.031301	0.041023	0.044167	0.04583	0.040982	0.057355	0.034422	0.054074	0.054074	0.054074	0.059059	0.039294	0.050702	0.059179	0.040982	0.059239	0.059239	0.059239	0.041064	0.04606	0.056052	0.056052	0.04769	0.052649	0.049322	0.049372	0.04769	0.052649	0.04769	0.040982	0.049174	0.04583	0.052437	0.049174	0.037653
Hoploscopa niveofascia	LEP3162_New_Guinea-658bp	0.062743	0.092146	0.112084	0.128918	0.103018	0.110427	0.110427	0.073084	0.057646	0.078411	0.110546	0.095916	0.110546	0.078248	0.090609	0.101048	0.102908	0.099406	0.117304	0.077924	0.096324	0.096324	0.096324	0.108419	0.083277	0.095612	0.093877	0.071102	0.090514	0.090514	0.090514	0.086881	0.0908	0.099937	0.099937	0.102799	0.110308	0.104553	0.104665	0.104665	0.110308	0.102799	0.096119	0.112812	0.095511	0.104777	0.100941	0.085343
Hoploscopa obliqua	USNM_ENT_00665932_New_Guinea-654bp	0.057646	0.093877	0.104109	0.124742	0.106767	0.102363	0.102363	0.067542	0.047404	0.069353	0.108419	0.095612	0.108419	0.072708	0.083364	0.097555	0.099406	0.092049	0.117051	0.079454	0.095713	0.095713	0.095713	0.11552	0.081401	0.102799	0.097555	0.076311	0.108536	0.108536	0.108536	0.084809	0.094076	0.101155	0.101155	0.108072	0.113618	0.109836	0.109953	0.108072	0.113618	0.108072	0.090323	0.104665	0.082931	0.09004	0.08823	0.078329
	USNM_ENT_00514731_New_Guinea-654bp	0.057646	0.093877	0.104109	0.124742	0.106767	0.102363	0.102363	0.067542	0.047404	0.069353	0.108419	0.095612	0.108419	0.072708	0.083364	0.097555	0.099406	0.092049	0.117051	0.079454	0.095713	0.095713	0.095713	0.11552	0.081401	0.102799	0.097555	0.076311	0.108536	0.108536	0.108536	0.084809	0.094076	0.101155	0.101155	0.108072	0.113618	0.109836	0.109953	0.108072	0.113618	0.108072	0.090323	0.104665	0.082931	0.09004	0.08823	0.078329
	USNM_ENT_00514750_New_Guinea-654bp	0.057646	0.093877	0.104109	0.124742	0.106767	0.102363	0.102363	0.067542	0.047404	0.069353	0.108419	0.095612	0.108419	0.072708	0.083364	0.097555	0.099406	0.092049	0.117051	0.079454	0.095713	0.095713	0.095713	0.11552	0.081401	0.102799	0.097555	0.076311	0.108536	0.108536	0.108536	0.084809	0.094076	0.101155	0.101155	0.108072	0.113618	0.109836	0.109953	0.108072	0.113618	0.108072	0.090323	0.104665	0.082931	0.09004	0.08823	0.078329
Hoploscopa pangrangoensis	MTD7431_Java-416bp	0.066858	0.066858	0.09319	0.09319	0.089758	0.070164	0.070164	0.039023	0.072188	0.084283	0.063436	0.058467	0.065078	0.065144	0.065144	0.055046	0.055046	0.06161	0.061487	0.061487	0.066858	0.066858	0.066858	0.060281	0.058585	0.06022	0.057009	0.075299	0.075299	0.075299	0.075299	0.06521	0.065276	0.065276	0.065276	0.068649	0.068649	0.066994	0.068649	0.068649	0.068649	0.068649	0.053588	0.065078	0.063692	0.063692	0.063692	0.055046
Hoploscopa parvimacula 1st MOTU	MTD7884_Sabah-553bp	0.075453	0.090714	0.113131	0.115024	0.116674	0.085537	0.085537	0.058467	0.064016	0.086159	0.080813	0.068859	0.082503	0.075453	0.075453	0.066723	0.066723	0.066723	0.066656	0.053588	0.077047	0.077047	0.077047	0.090808	0.087319	0.087319	0.078883	0.082248	0.084022	0.084022	0.084022	0.084022	0.085891	0.084196	0.084196	0.091091	0.091091	0.092801	0.091091	0.092801	0.091091	0.091091	0.063692	0.073858	0.090714	0.090714	0.092416	0.073407
	MTD7886_Sabah-558bp	0.072041	0.087228	0.11301	0.114901	0.114778	0.083763	0.083763	0.056838	0.062361	0.08437	0.079045	0.068789	0.08073	0.073707	0.073707	0.063372	0.063372	0.065013	0.064947	0.051915	0.075299	0.075299	0.075299	0.085625	0.083849	0.082164	0.073782	0.080481	0.082248	0.082248	0.082248	0.082248	0.082418	0.08073	0.08073	0.089292	0.089292	0.090997	0.089292	0.090997	0.089292	0.089292	0.061983	0.072115	0.088923	0.088923	0.09062	0.071749
	MTD7888_Sabah-614bp	0.073707	0.09583	0.11301	0.122276	0.123933	0.09583	0.09583	0.065144	0.064016	0.08607	0.091281	0.079127	0.092995	0.075376	0.085625	0.076733	0.076733	0.070022	0.074916	0.053534	0.083763	0.083763	0.083763	0.097643	0.085537	0.094121	0.085625	0.082164	0.094317	0.094317	0.094317	0.092705	0.092801	0.091091	0.091091	0.09623	0.09623	0.097949	0.09623	0.097949	0.09623	0.09623	0.073707	0.084022	0.099463	0.099463	0.101184	0.076811
	MTD7890_Sabah-604bp	0.073707	0.09583	0.11301	0.122276	0.123933	0.09583	0.09583	0.065144	0.064016	0.08607	0.089478	0.077364	0.091186	0.075376	0.085625	0.074992	0.074992	0.070022	0.074916	0.053534	0.083763	0.083763	0.083763	0.097643	0.085537	0.094121	0.085625	0.082164	0.090808	0.090808	0.090808	0.092705	0.092801	0.091091	0.091091	0.09623	0.09623	0.097949	0.09623	0.097949	0.09623	0.09623	0.072041	0.082333	0.099463	0.099463	0.101184	0.076811
	MTD7895_Sabah-611bp	0.073707	0.09583	0.11301	0.122276	0.123933	0.09583	0.09583	0.065144	0.064016	0.08607	0.091281	0.079127	0.092995	0.075376	0.085625	0.076733	0.076733	0.070022	0.074916	0.053534	0.083763	0.083763	0.083763	0.097643	0.085537	0.094121	0.085625	0.082164	0.094317	0.094317	0.094317	0.092705	0.092801	0.091091	0.091091	0.09623	0.09623	0.097949	0.09623	0.097949	0.09623	0.09623	0.073707	0.084022	0.099463	0.099463	0.101184	0.076811
	MTD7896_Sabah-613bp	0.073707	0.09583	0.11301	0.122276	0.123933	0.09583	0.09583	0.065144	0.064016	0.08607	0.091281	0.079127	0.092995	0.075376	0.085625	0.076733	0.076733	0.070022	0.074916	0.053534	0.083763	0.083763	0.083763	0.097643	0.085537	0.094121	0.085625	0.082164	0.094317	0.094317	0.094317	0.092705	0.092801	0.091091	0.091091	0.09623	0.09623	0.097949	0.09623	0.097949	0.09623	0.09623	0.073707	0.084022	0.099463	0.099463	0.101184	0.076811
	BC_MTD_LEP3003_Sabah-613bp	0.073707	0.09583	0.11301	0.122276	0.123933	0.09583	0.09583	0.065144	0.064016	0.08607	0.091281	0.079127	0.092995	0.075376	0.085625	0.076733	0.076733	0.070022	0.074916	0.053534	0.083763	0.083763	0.083763	0.097643	0.085537	0.094121	0.085625	0.082164	0.094317	0.094317	0.094317	0.092705	0.092801	0.091091	0.091091	0.09623	0.09623	0.097949	0.09623	0.097949	0.09623	0.09623	0.073707	0.084022	0.099463	0.099463	0.101184	0.076811
Hoploscopa parvimacula 2nd MOTU	MTD8229_WestMalaysia-367bp	0.044079	0.044079	0.078005	0.078005	0.067749	0.045693	0.045693	0.016935	0.050702	0.057413	0.047546	0.039333	0.050804	0.04086	0.04086	0.034354	0.034354	0.035911	0.040739	0.040739	0.039255	0.039255	0.039255	0.042468	0.04082	0.042426	0.039216	0.040901	0.040901	0.040901	0.040901	0.039255	0.040942	0.040942	0.040942	0.054074	0.054074	0.055713	0.054074	0.054074	0.054074	0.054074	0.035982	0.044123	0.047404	0.047404	0.047404	0.037541
Hoploscopa pseudometacrossa	LEP3155_New_Guinea-657bp	0.055713	0.084283	0.104665	0.11743	0.117304	0.077443	0.077443	0.052175	0.054074	0.072783	0.071102	0.065943	0.071102	0.062171	0.070666	0.05894	0.060647	0.063821	0.075685	0.045602	0.074161	0.074161	0.074161	0.082931	0.060647	0.070811	0.076153	0.067404	0.082845	0.082845	0.082845	0.07241	0.067335	0.074161	0.074161	0.073858	0.077284	0.07553	0.075607	0.07553	0.077284	0.073858	0.055433	0.068719	0.086338	0.088138	0.088138	0.062234
	LEP3161_New_Guinea-654bp	0.054074	0.082588	0.104665	0.11743	0.117304	0.077443	0.077443	0.052175	0.054074	0.072783	0.071102	0.065943	0.071102	0.062171	0.070666	0.05894	0.060647	0.063821	0.075685	0.045602	0.074161	0.074161	0.074161	0.082931	0.060647	0.070811	0.076153	0.067404	0.082845	0.082845	0.082845	0.07241	0.067335	0.074161	0.074161	0.073858	0.077284	0.07553	0.075607	0.07553	0.077284	0.073858	0.055433	0.068719	0.086338	0.088138	0.088138	0.062234
Hoploscopa quadripuncta	MTD8249-509bp	0.027958	0.0505	0.05888	0.070811	0.077523	0.065607	0.065607	0.047215	0.020107	0.039139	0.050753	0.049124	0.050753	0.04082	0.045738	0.042511	0.042511	0.048928	0.049026	0.024833	0.057239	0.057239	0.057239	0.058762	0.035875	0.048831	0.057355	0.044123	0.065741	0.065741	0.065741	0.045921	0.055657	0.060708	0.060708	0.060586	0.064016	0.062234	0.060586	0.05894	0.064016	0.060586	0.044079	0.055713	0.057124	0.063951	0.062171	0.042468
Hoploscopa semifascia	MTD8242-519bp	0.059179	0.077603	0.106652	0.106652	0.099511	0.077603	0.077603	0.037615	0.059119	0.077924	0.071322	0.064343	0.071322	0.065875	0.062551	0.059059	0.059059	0.060647	0.070594	0.057239	0.072708	0.072708	0.072708	0.081064	0.07929	0.077603	0.065875	0.069211	0.069211	0.069211	0.069211	0.06077	0.071175	0.069496	0.069496	0.08823	0.08823	0.089946	0.08823	0.089946	0.08823	0.08823	0.05249	0.06077	0.087955	0.086159	0.087863	0.059059
	LEP3158_New_Guinea-468bp	0.039294	0.065541	0.07639	0.092146	0.093779	0.068929	0.068929	0.048879	0.041023	0.055713	0.06601	0.06601	0.06601	0.047404	0.053965	0.052332	0.052332	0.057239	0.065541	0.034354	0.064146	0.064146	0.064146	0.079127	0.057181	0.067198	0.062361	0.045738	0.062298	0.062298	0.062298	0.057181	0.064081	0.067473	0.067473	0.070666	0.072336	0.072336	0.070666	0.072336	0.072336	0.070666	0.052332	0.060586	0.074085	0.074009	0.074009	0.060647
Hoploscopa sepanggi	MTD7894_Sabah-562bp	0.052227	0.072188	0.100302	0.107269	0.105635	0.073782	0.073782	0.050449	0.050804	0.074161	0.077603	0.063951	0.077603	0.068789	0.06713	0.057009	0.057009	0.060402	0.068441	0.043818	0.074009	0.074009	0.074009	0.073782	0.062046	0.070379	0.06713	0.068929	0.077284	0.077284	0.077284	0.067267	0.074085	0.07241	0.07241	0.082588	0.082588	0.084283	0.082588	0.084283	0.082588	0.082588	0.061983	0.065408	0.077126	0.077205	0.078883	0.055489
Hoploscopa singgalangensis	BC_MTD_LEP01421_Sumatra-658bp	0.045602	0.071822	0.111484	0.122409	0.116925	0.082333	0.082333	0.060402	0.059119	0.082845	0.09511	0.079536	0.09511	0.063628	0.068649	0.075453	0.075453	0.068719	0.082164	0.053641	0.08759	0.08759	0.08759	0.080317	0.06851	0.073482	0.071895	0.068929	0.08437	0.08437	0.08437	0.063757	0.060524	0.068999	0.068999	0.07045	0.07553	0.072115	0.07045	0.072115	0.07553	0.07045	0.075376	0.090902	0.082588	0.087863	0.08437	0.066994
Hoploscopa sp. BC_ZMBN_Lep00081	BC_ZMBN_Lep00081_Sabah-655bp	0.050449	0.073482	0.107497	0.118323	0.104109	0.075376	0.075376	0.058643	0.047404	0.07241	0.083017	0.075918	0.086428	0.056952	0.061921	0.063821	0.063821	0.063757	0.078802	0.050399	0.084196	0.084196	0.084196	0.073632	0.061921	0.066858	0.065342	0.075607	0.092801	0.092801	0.092801	0.063757	0.06713	0.072262	0.072262	0.073782	0.080564	0.075453	0.073782	0.075453	0.080564	0.073782	0.065474	0.078964	0.080399	0.089015	0.083849	0.065342
Hoploscopa sp. MTD8243	MTD8243_New_Guinea-382bp	0.013846	0.039177	0.059179	0.074544	0.074544	0.039216	0.039216	0.032604	0.016968	0.039333	0.042426	0.042426	0.042426	0.027985	0.037578	0.042426	0.042426	0.0423	0.040739	0.020068	0.044255	0.044255	0.044255	0.044035	0.032732	0.04082	0.039216	0.031208	0.044211	0.044211	0.044211	0.040779	0.044167	0.042553	0.042553	0.05055	0.05055	0.052175	0.05055	0.048928	0.05055	0.05055	0.042468	0.047404	0.039177	0.037578	0.039177	0.035946
Hoploscopa sp. USNM_ENT_00739239	USNM_ENT_00739239_New_Guinea-627bp	0.062424	0.09531	0.097555	0.115895	0.112204	0.09521	0.09521	0.062361	0.057413	0.059179	0.087155	0.080033	0.08888	0.072783	0.086699	0.070956	0.070956	0.07439	0.088046	0.060586	0.074161	0.074161	0.074161	0.100834	0.081232	0.092049	0.08679	0.091856	0.109836	0.109836	0.109836	0.079454	0.093977	0.095713	0.095713	0.106197	0.109836	0.107956	0.106197	0.107956	0.109836	0.106197	0.070956	0.084809	0.096939	0.104331	0.102472	0.072633
Hoploscopa subvariegata	LEP3156_New_Guinea-613bp	0.057009	0.085714	0.096939	0.118833	0.115148	0.087772	0.087772	0.063886	0.057297	0.07584	0.08319	0.076153	0.084898	0.062234	0.074085	0.062171	0.062171	0.068719	0.066994	0.043818	0.077284	0.077284	0.077284	0.080564	0.061858	0.077126	0.068859	0.074009	0.093287	0.093287	0.093287	0.070666	0.079619	0.077924	0.077924	0.091568	0.091568	0.093287	0.091568	0.089852	0.091568	0.091568	0.067335	0.070811	0.080813	0.082674	0.08437	0.058821
Hoploscopa sumatrensis 2nd MOTU	MTD8258_Sumatra-630bp	0.031147	0.056952	0.093779	0.100941	0.106084	0.067267	0.067267	0.058821	0.045921	0.071029	0.084721	0.079454	0.084721	0.052175	0.055489	0.067062	0.067062	0.060402	0.073707	0.040659	0.074009	0.074009	0.074009	0.062046	0.050449	0.055322	0.060342	0.063951	0.07929	0.07929	0.07929	0.057181	0.0556	0.067335	0.067335	0.06713	0.072188	0.068789	0.06713	0.068789	0.072188	0.06713	0.065342	0.075453	0.072484	0.079372	0.075918	0.055433
	BC_MTD_LEP01422_Sumatra-658bp	0.037541	0.065144	0.097349	0.104553	0.107956	0.067198	0.067198	0.060402	0.050855	0.077843	0.079619	0.07439	0.079619	0.048879	0.055433	0.065408	0.065408	0.058762	0.068719	0.040699	0.075685	0.075685	0.075685	0.065276	0.053695	0.058585	0.057009	0.05894	0.074161	0.074161	0.074161	0.053857	0.053911	0.065607	0.065607	0.063757	0.068789	0.065408	0.063757	0.065408	0.068789	0.063757	0.060402	0.07045	0.072484	0.077603	0.074161	0.058703
Hoploscopa sumatrensis 1st MOTU	MTD9119_Sumatra-638bp	0.050449	0.068579	0.114778	0.127658	0.113252	0.072041	0.072041	0.056952	0.055657	0.07929	0.086249	0.074161	0.087955	0.058585	0.066926	0.070379	0.070379	0.061921	0.072115	0.040659	0.082503	0.082503	0.082503	0.085537	0.070164	0.07689	0.075376	0.070594	0.087863	0.087863	0.087863	0.063692	0.065408	0.072262	0.072262	0.072041	0.078883	0.073707	0.072041	0.073707	0.078883	0.072041	0.062109	0.072262	0.082333	0.089385	0.084109	0.060342
	MTD9120_Sumatra-638bp	0.048831	0.068579	0.11301	0.125861	0.111484	0.068649	0.068649	0.053641	0.054019	0.077603	0.084458	0.074085	0.086159	0.056952	0.065276	0.070379	0.070379	0.061921	0.070379	0.039061	0.08073	0.08073	0.08073	0.083763	0.06851	0.07689	0.073632	0.068929	0.08437	0.08437	0.08437	0.062046	0.063757	0.068859	0.068859	0.070379	0.075453	0.072041	0.070379	0.072041	0.075453	0.070379	0.058821	0.067198	0.080647	0.085891	0.082418	0.060342
	MTD9121_Sumatra-577bp	0.050449	0.063564	0.109368	0.12023	0.10422	0.063564	0.063564	0.045511	0.055657	0.07929	0.077523	0.065607	0.079208	0.056952	0.06521	0.066994	0.066994	0.057009	0.063564	0.040659	0.06713	0.06713	0.06713	0.07689	0.070164	0.075145	0.068579	0.068929	0.077443	0.077443	0.077443	0.063628	0.060342	0.058703	0.058703	0.068649	0.068649	0.070307	0.068649	0.070307	0.068649	0.068649	0.058703	0.062046	0.078883	0.078964	0.080647	0.055378
	MTD7880_Sumatra-599bp	0.048831	0.066926	0.11301	0.124067	0.109718	0.063628	0.063628	0.047121	0.054019	0.077603	0.074085	0.063886	0.075762	0.056952	0.063628	0.063692	0.063692	0.060281	0.061983	0.039061	0.06713	0.06713	0.06713	0.075299	0.06851	0.073557	0.066994	0.068929	0.075762	0.075762	0.075762	0.060342	0.063757	0.062109	0.062109	0.070379	0.070379	0.072041	0.070379	0.072041	0.070379	0.070379	0.058821	0.062171	0.080647	0.08073	0.082418	0.058703
	LEP3205_Sumatra-623bp	0.048831	0.068649	0.111127	0.125861	0.111484	0.065342	0.065342	0.048782	0.054019	0.07584	0.077603	0.067335	0.07929	0.056952	0.066994	0.07045	0.07045	0.061983	0.065342	0.039061	0.070522	0.070522	0.070522	0.077047	0.06851	0.075299	0.068719	0.068929	0.08098	0.08098	0.08098	0.063757	0.065474	0.065474	0.065474	0.072115	0.072115	0.073782	0.072115	0.073782	0.072115	0.072115	0.062171	0.065541	0.080647	0.082503	0.084196	0.058703
	MTD8257_Sumatra-501bp	0.0391	0.050449	0.084458	0.096735	0.079454	0.065342	0.065342	0.0391	0.047356	0.064016	0.07584	0.063951	0.077523	0.045557	0.057009	0.055378	0.055378	0.047121	0.053803	0.032668	0.070522	0.070522	0.070522	0.060281	0.047121	0.055267	0.061921	0.050601	0.068999	0.068999	0.068999	0.052123	0.053857	0.062234	0.062234	0.058762	0.063757	0.060402	0.058762	0.058762	0.063757	0.058762	0.044079	0.0556	0.062234	0.067267	0.062234	0.043904
	MTD8260_Sumatra-518bp	0.0391	0.053641	0.09491	0.107383	0.091664	0.053695	0.053695	0.039023	0.047356	0.064016	0.068929	0.057181	0.070594	0.048782	0.057009	0.058643	0.058643	0.053588	0.053695	0.032668	0.058703	0.058703	0.058703	0.061858	0.053588	0.06016	0.06521	0.055545	0.065607	0.065607	0.065607	0.055433	0.058762	0.057124	0.057124	0.065342	0.065342	0.066994	0.065342	0.065342	0.065342	0.065342	0.045647	0.048928	0.065474	0.067198	0.067198	0.050349
	MTD8262_Sumatra-610bp	0.043948	0.063628	0.107612	0.120359	0.107841	0.073782	0.073782	0.055378	0.050702	0.06914	0.084545	0.074161	0.086249	0.057009	0.065342	0.066994	0.066994	0.06022	0.068719	0.03584	0.08073	0.08073	0.08073	0.075376	0.061921	0.068579	0.073707	0.070666	0.089664	0.089664	0.089664	0.063757	0.065474	0.072336	0.072336	0.07045	0.07553	0.072115	0.07045	0.072115	0.07553	0.07045	0.057124	0.068859	0.08073	0.08598	0.082503	0.057009
Hoploscopa titika	LEP3206_Sumatra-561bp	0.040779	0.068719	0.106197	0.109718	0.09888	0.063821	0.063821	0.045557	0.050702	0.074237	0.067404	0.059059	0.067404	0.053857	0.050601	0.055378	0.055378	0.060281	0.066791	0.047074	0.062109	0.062109	0.062109	0.073933	0.063821	0.070522	0.063951	0.05888	0.063821	0.063821	0.063821	0.055378	0.05888	0.057239	0.057239	0.070522	0.070522	0.072188	0.070522	0.072188	0.070522	0.070522	0.060342	0.068719	0.070522	0.068859	0.070522	0.05055
Hoploscopa tonsepi	USNM_ENT_00739227_New_Guinea-654bp	0.055657	0.087772	0.104665	0.119349	0.112084	0.086159	0.086159	0.058821	0.05249	0.059119	0.07639	0.072858	0.078086	0.075918	0.082845	0.067267	0.067267	0.067198	0.082503	0.048977	0.075607	0.075607	0.075607	0.091568	0.070738	0.082845	0.084898	0.077924	0.095511	0.095511	0.095511	0.077843	0.084898	0.088323	0.088323	0.096939	0.100514	0.09521	0.096939	0.098672	0.100514	0.096939	0.052437	0.067542	0.093287	0.096837	0.09501	0.070666
	USNM_ENT_00739208_New_Guinea-654bp	0.055657	0.087772	0.104665	0.119349	0.112084	0.086159	0.086159	0.058821	0.05249	0.059119	0.07639	0.072858	0.078086	0.075918	0.082845	0.067267	0.067267	0.067198	0.082503	0.048977	0.075607	0.075607	0.075607	0.091568	0.070738	0.082845	0.084898	0.077924	0.095511	0.095511	0.095511	0.077843	0.084898	0.088323	0.088323	0.096939	0.100514	0.09521	0.096939	0.098672	0.100514	0.096939	0.052437	0.067542	0.093287	0.096837	0.09501	0.070666
	YAWCATCR0759_New_Guinea-658bp	0.050753	0.08437	0.106424	0.122941	0.112084	0.082759	0.082759	0.060463	0.049223	0.062424	0.079784	0.076232	0.081486	0.074237	0.082845	0.067267	0.067267	0.063886	0.082503	0.047356	0.075607	0.075607	0.075607	0.088138	0.06907	0.079454	0.083277	0.077924	0.097246	0.097246	0.097246	0.081232	0.086609	0.09004	0.09004	0.098672	0.102255	0.096939	0.098672	0.100408	0.102255	0.098672	0.052437	0.065875	0.088138	0.093385	0.091568	0.067335
Hoploscopa ypsilon	MTD7427_Luzon-614bp	0.05055	0.085537	0.095511	0.111723	0.102799	0.072262	0.072262	0.051967	0.052437	0.067542	0.067267	0.067198	0.068929	0.052175	0.060402	0.029363	0.029363	0.043645	0.037247	0.018437	0.06713	0.06713	0.06713	0.077205	0.063692	0.073782	0.065408	0.06713	0.084196	0.084196	0.084196	0.067062	0.067267	0.065607	0.065607	0.075607	0.075607	0.077284	0.075607	0.075607	0.075607	0.075607	0.06016	0.065144	0.085714	0.085714	0.087409	0.038946
	MTD7428_Luzon-614bp	0.053803	0.085537	0.097246	0.113496	0.104553	0.073933	0.073933	0.051967	0.055713	0.069211	0.062234	0.063886	0.065607	0.053803	0.062046	0.030935	0.030935	0.048445	0.038832	0.023104	0.065474	0.065474	0.065474	0.077205	0.063692	0.073782	0.065408	0.06713	0.084196	0.084196	0.084196	0.068719	0.072262	0.070594	0.070594	0.075607	0.075607	0.077284	0.075607	0.073858	0.075607	0.075607	0.061796	0.066791	0.087409	0.087409	0.089107	0.038946
	MTD7429_Luzon-613bp	0.05055	0.085537	0.095511	0.111723	0.102799	0.072262	0.072262	0.051967	0.052437	0.067542	0.067267	0.067198	0.068929	0.052175	0.060402	0.029363	0.029363	0.043645	0.037247	0.018437	0.06713	0.06713	0.06713	0.077205	0.063692	0.073782	0.065408	0.06713	0.084196	0.084196	0.084196	0.067062	0.067267	0.065607	0.065607	0.075607	0.075607	0.077284	0.075607	0.075607	0.075607	0.075607	0.06016	0.065144	0.085714	0.085714	0.087409	0.038946
[truncated: 63 more columns]
